# Supplementary material for: 3-Iodo-1H-pyrazolo­[3,4-b]pyridine
Source: Acta Crystallogr Sect E Struct Rep Online. 2014 May 10;70(Pt 6):o650. doi: 10.1107/S1600536814010009 (PMC4051060; doi:10.1107/S1600536814010009)
Supplement: Supplementary file 1 [file e-70-0o650-sup1.cif]

##############################################################################
#                                                                            #
# This CIF contains the data in a paper accepted for publication in          #
# Acta Crystallographica Section E. It conforms to the requirements of       #
# Notes for Authors for Acta Crystallographica Section E, and has been       #
# peer reviewed under the auspices of the IUCr Commission on Journals.       #
#                                                                            #
# Full details of the Crystallographic Information File format               #
# are given in the paper "The Crystallographic Information File (CIF):       #
# a New Standard Archive File for Crystallography" by S. R. Hall, F. H.      #
# Allen and I. D. Brown [Acta Cryst. (1991), A47, 655-685].                  #
#                                                                            #
# The current version of the core CIF dictionary is obtainable from          #
# ftp://ftp.iucr.org/pub/cif_core.dic.                                       #
#                                                                            #
# Software is freely available for graphical display of the structure(s)     #
# in this CIF. For information consult the CIF software page                 #
# http://www.iucr.org/resources/cif/software.                                #
#                                                                            #
# This file may be used for bona fide research purposes within the           #
# scientific community so long as proper attribution is given to the journal # 
# article from which it was obtained.                                        #
#                                                                            #
##############################################################################
data_ic14830
_audit_creation_method     SHELXL-97
_journal_date_recd_electronic     2014-03-06
_journal_date_accepted     2014-05-04
_journal_name_full     'Acta Crystallographica, Section E'
_journal_year     2014
_journal_volume     70
_journal_issue      6
_journal_page_first     o650
_journal_page_last     o650
_journal_paper_category     QO
_journal_paper_doi     10.1107/S1600536814010009
_journal_coeditor_code     ZL2581
_publ_contact_author
;
professor Ping-Hsin Huang
Cardinal Tien College of Healthcare & Management,
Taipei 231, Taiwan, R.O.C.
;
_publ_contact_author_email     pshuang@ctcn.edu.tw
_publ_contact_author_fax     886-2-22192721
_publ_contact_author_phone     886-2-22191131
_publ_section_title
;
3-Iodo-1<i>H</i>-pyrazolo[3,4-<i>b</i>]pyridine
;
loop_
    _publ_author_name
    _publ_author_address
    'Huang, Ping-Hsin'
;
Cardinal Tien College of Healthcare & Management, Taipei,
Taiwan 231
;
    'Wen, Yuh-Sheng'
;
Institute of Chemistry, Academia Sinica,
Nankang, Taipei, Taiwan
;
    'Shen, Jiun-Yi'
;
Department of Chemistry,
National Taiwan University
Taipei, Taiwan
;
data_I
_audit_creation_method     SHELXL-2013
_database_code_depnum_ccdc_archive     'CCDC 1000735'
_chemical_name_systematic
;
3-Iodo-1<i>H</i>-pyrazolo[3,4-<i>b</i>]pyridine
;
_chemical_name_common     ?
_chemical_formula_moiety     'C6 H4 I N3'
_chemical_formula_sum     'C6 H4 I N3'
_chemical_formula_iupac     'C6 H4 I N3'
_chemical_formula_weight     245.02
_chemical_melting_point     ?
_shelx_space_group_comment
;
The symmetry employed for this shelxl refinement is uniquely defined
by the following loop, which should always be used as a source of
symmetry information in preference to the above space-group names.
They are only intended as comments.
;
_space_group_crystal_system     monoclinic
_space_group_name_H-M_alt     'C 2/c'
_space_group_name_Hall     '-C 2yc'
loop_
    _space_group_symop_operation_xyz
    'x, y, z'
    '-x, y, -z+1/2'
    'x+1/2, y+1/2, z'
    '-x+1/2, y+1/2, -z+1/2'
    '-x, -y, -z'
    'x, -y, z-1/2'
    '-x+1/2, -y+1/2, -z'
    'x+1/2, -y+1/2, z-1/2'
_cell_length_a     10.7999(13)
_cell_length_b     7.7939(9)
_cell_length_c     17.406(2)
_cell_angle_alpha     90.00
_cell_angle_beta     101.748(2)
_cell_angle_gamma     90.00
_cell_volume     1434.5(3)
_cell_formula_units_Z     8
_cell_measurement_reflns_used     4550
_cell_measurement_theta_min     2.39
_cell_measurement_theta_max     27.50
_cell_measurement_temperature     150(2)
_exptl_crystal_description     block
_exptl_crystal_colour     colorless
_exptl_crystal_size_max     0.35
_exptl_crystal_size_mid     0.32
_exptl_crystal_size_min     0.25
_exptl_crystal_density_diffrn     2.269
_exptl_crystal_density_meas     2.269
_exptl_crystal_density_method     'not measured'
_exptl_crystal_F_000     912
_exptl_absorpt_coefficient_mu     4.384
_exptl_absorpt_correction_type     multi-scan
_exptl_absorpt_process_details     '(SADABS; Bruker, 1996)'
_exptl_absorpt_correction_T_min     0.3091
_exptl_absorpt_correction_T_max     0.4070
_exptl_special_details
;
;
_diffrn_ambient_temperature     150(2)
_diffrn_radiation_type     MoK\a
_diffrn_radiation_wavelength     0.71073
_diffrn_radiation_source     'fine-focus sealed tube'
_diffrn_radiation_monochromator     graphite
_diffrn_measurement_device_type     'Bruker SMART APEX CCD area-detector'
_diffrn_measurement_method     'omega scans'
_diffrn_detector_area_resol_mean     ?
_diffrn_reflns_number     5315
_diffrn_reflns_av_R_equivalents     0.0223
_diffrn_reflns_theta_min     2.390
_diffrn_reflns_theta_max     26.358
_diffrn_reflns_theta_full     25.000
_diffrn_measured_fraction_theta_max     1.000
_diffrn_measured_fraction_theta_full     1.000
_diffrn_reflns_limit_h_min     -14
_diffrn_reflns_limit_h_max     13
_diffrn_reflns_limit_k_min     -10
_diffrn_reflns_limit_k_max     9
_diffrn_reflns_limit_l_min     -22
_diffrn_reflns_limit_l_max     22
_refine_special_details
;
Refinement of <i>F</i>^2^ against ALL reflections. The weighted <i>R</i>-factor
<i>wR</i> and goodness of fit <i>S</i> are based on <i>F</i>^2^, conventional
<i>R</i>-factors <i>R</i> are based on <i>F</i>, with <i>F</i> set to zero for
negative <i>F</i>^2^. The threshold expression of <i>F</i>^2^ >
\s(<i>F</i>^2^) is used only for calculating <i>R</i>-factors(gt) <i>etc</i>.
and is not relevant to the choice of reflections for refinement.
<i>R</i>-factors based on <i>F</i>^2^ are statistically about twice as large
as those based on <i>F</i>, and <i>R</i>-factors based on ALL data will be
even larger.
;
_reflns_number_total     1470
_reflns_number_gt     1423
_reflns_threshold_expression     I>2\s(I)
_refine_ls_structure_factor_coef     Fsqd
_refine_ls_matrix_type     full
_refine_ls_R_factor_all     0.0176
_refine_ls_R_factor_gt     0.0166
_refine_ls_wR_factor_gt     0.0397
_refine_ls_wR_factor_ref     0.0402
_refine_ls_goodness_of_fit_ref     1.126
_refine_ls_restrained_S_all     1.116
_refine_ls_number_reflns     1470
_refine_ls_number_parameters     91
_refine_ls_number_restraints     26
_refine_ls_hydrogen_treatment     constr
_refine_ls_weighting_scheme     calc
_refine_ls_weighting_details
              'w=1/[\s^2^(Fo^2^)+(0.0156P)^2^+1.9173P] where P=(Fo^2^+2Fc^2^)/3'
_atom_sites_solution_hydrogens     geom
_atom_sites_solution_primary     direct
_atom_sites_solution_secondary     difmap
_refine_ls_shift/su_max     0.003
_refine_ls_shift/su_mean     0.000
_refine_diff_density_max     0.402
_refine_diff_density_min     -0.455
_refine_ls_extinction_method     none
_refine_ls_extinction_coef     .
loop_
    _atom_type_symbol
    _atom_type_description
    _atom_type_scat_dispersion_real
    _atom_type_scat_dispersion_imag
    _atom_type_scat_source
    'I' 'I' -0.4742 1.8119
                         'International Tables Vol C Tables 4.2.6.8 and 6.1.1.4'
    'N' 'N' 0.0061 0.0033
                         'International Tables Vol C Tables 4.2.6.8 and 6.1.1.4'
    'C' 'C' 0.0033 0.0016
                         'International Tables Vol C Tables 4.2.6.8 and 6.1.1.4'
    'H' 'H' 0.0000 0.0000
                         'International Tables Vol C Tables 4.2.6.8 and 6.1.1.4'
_computing_data_collection     'SMART (Bruker, 2001)'
_computing_cell_refinement     'SAINT (Bruker, 2001)'
_computing_data_reduction     'SAINT (Bruker, 2001)'
_computing_structure_solution     'SHELXS97 (Sheldrick, 2008)'
_computing_structure_refinement     'SHELXL2013 (Sheldrick, 2008)'
_computing_molecular_graphics     'ORTEP-3 for Windows (Farrugia, 2012)'
_computing_publication_material     'WinGX (Farrugia, 2012)'
loop_
    _atom_site_type_symbol
    _atom_site_label
    _atom_site_fract_x
    _atom_site_fract_y
    _atom_site_fract_z
    _atom_site_U_iso_or_equiv
    _atom_site_adp_type
    _atom_site_calc_flag
    _atom_site_occupancy
    _atom_site_disorder_assembly
    _atom_site_disorder_group
    I I1 0.23044(2) 1.04283(2) 0.29263(2) 0.02252(7) Uani d 1 . .
    N N1 0.46725(18) 0.6969(3) 0.56007(11) 0.0202(4) Uani d 1 . .
    N N2 0.44327(18) 0.6579(3) 0.42063(11) 0.0196(4) Uani d 1 . .
    H H2A 0.4869 0.5622 0.4219 0.023 Uiso calc 1 . .
    N N3 0.38503(19) 0.7396(3) 0.35341(11) 0.0201(4) Uani d 1 . .
    C C1 0.4368(2) 0.8083(3) 0.61183(13) 0.0226(5) Uani d 1 . .
    H H1 0.4641 0.7822 0.6660 0.027 Uiso calc 1 . .
    C C2 0.3682(2) 0.9594(3) 0.59272(15) 0.0249(5) Uani d 1 . .
    H H2 0.3517 1.0325 0.6332 0.030 Uiso calc 1 . .
    C C3 0.3242(2) 1.0027(3) 0.51533(15) 0.0223(5) Uani d 1 . .
    H H3 0.2758 1.1038 0.5010 0.027 Uiso calc 1 . .
    C C4 0.3539(2) 0.8915(3) 0.45868(13) 0.0177(4) Uani d 1 . .
    C C5 0.4249(2) 0.7441(3) 0.48502(13) 0.0178(4) Uani d 1 . .
    C C6 0.3326(2) 0.8785(3) 0.37596(13) 0.0189(4) Uani d 1 . .
loop_
    _atom_site_aniso_label
    _atom_site_aniso_U_11
    _atom_site_aniso_U_22
    _atom_site_aniso_U_33
    _atom_site_aniso_U_12
    _atom_site_aniso_U_13
    _atom_site_aniso_U_23
    I1 0.02567(11) 0.01896(10) 0.02189(10) 0.00157(6) 0.00242(7) 0.00504(6)
    N1 0.0215(10) 0.0196(10) 0.0186(9) -0.0028(8) 0.0020(8) 0.0012(8)
    N2 0.0222(10) 0.0173(10) 0.0184(9) 0.0042(8) 0.0020(8) 0.0004(7)
    N3 0.0229(10) 0.0192(10) 0.0174(9) -0.0007(8) 0.0022(8) 0.0019(8)
    C1 0.0264(13) 0.0240(12) 0.0174(10) -0.0075(10) 0.0043(9) -0.0015(9)
    C2 0.0281(14) 0.0234(13) 0.0252(12) -0.0062(10) 0.0105(10) -0.0064(10)
    C3 0.0241(13) 0.0159(11) 0.0287(12) -0.0020(10) 0.0097(10) -0.0022(9)
    C4 0.0181(11) 0.0138(11) 0.0218(11) -0.0036(9) 0.0051(9) 0.0011(9)
    C5 0.0171(11) 0.0160(11) 0.0200(11) -0.0037(9) 0.0031(8) -0.0009(8)
    C6 0.0187(11) 0.0168(11) 0.0205(11) -0.0006(9) 0.0023(9) 0.0026(9)
_geom_special_details
;
All e.s.d.'s (except the e.s.d. in the dihedral angle between two l.s. planes)
are estimated using the full covariance matrix. The cell e.s.d.'s are taken
into account individually in the estimation of e.s.d.'s in distances, angles
and torsion angles; correlations between e.s.d.'s in cell parameters are only
used when they are defined by crystal symmetry. An approximate (isotropic)
treatment of cell e.s.d.'s is used for estimating e.s.d.'s involving l.s.
planes.
;
loop_
    _geom_bond_atom_site_label_1
    _geom_bond_atom_site_label_2
    _geom_bond_site_symmetry_2
    _geom_bond_distance
    _geom_bond_publ_flag
    I1 C6 . 2.076(2) ?
    N1 C1 . 1.339(3) ?
    N1 C5 . 1.345(3) ?
    N2 C5 . 1.356(3) ?
    N2 N3 . 1.368(3) ?
    N2 H2A . 0.8800 ?
    N3 C6 . 1.318(3) ?
    C1 C2 . 1.396(4) ?
    C1 H1 . 0.9500 ?
    C2 C3 . 1.376(4) ?
    C2 H2 . 0.9500 ?
    C3 C4 . 1.398(3) ?
    C3 H3 . 0.9500 ?
    C4 C5 . 1.405(3) ?
    C4 C6 . 1.415(3) ?
loop_
    _geom_angle_atom_site_label_1
    _geom_angle_atom_site_label_2
    _geom_angle_atom_site_label_3
    _geom_angle_site_symmetry_1
    _geom_angle_site_symmetry_3
    _geom_angle
    _geom_angle_publ_flag
    C1 N1 C5 . . 113.2(2) ?
    C5 N2 N3 . . 110.93(18) ?
    C5 N2 H2A . . 124.5 ?
    N3 N2 H2A . . 124.5 ?
    C6 N3 N2 . . 106.15(18) ?
    N1 C1 C2 . . 125.3(2) ?
    N1 C1 H1 . . 117.4 ?
    C2 C1 H1 . . 117.4 ?
    C3 C2 C1 . . 120.1(2) ?
    C3 C2 H2 . . 120.0 ?
    C1 C2 H2 . . 120.0 ?
    C2 C3 C4 . . 117.1(2) ?
    C2 C3 H3 . . 121.5 ?
    C4 C3 H3 . . 121.5 ?
    C3 C4 C5 . . 117.7(2) ?
    C3 C4 C6 . . 138.5(2) ?
    C5 C4 C6 . . 103.79(19) ?
    N1 C5 N2 . . 126.1(2) ?
    N1 C5 C4 . . 126.6(2) ?
    N2 C5 C4 . . 107.31(19) ?
    N3 C6 C4 . . 111.8(2) ?
    N3 C6 I1 . . 119.88(16) ?
    C4 C6 I1 . . 128.30(17) ?
loop_
    _geom_hbond_atom_site_label_D
    _geom_hbond_atom_site_label_H
    _geom_hbond_atom_site_label_A
    _geom_hbond_site_symmetry_A
    _geom_hbond_distance_DH
    _geom_hbond_distance_HA
    _geom_hbond_distance_DA
    _geom_hbond_angle_DHA
    N2 H2A N1 5_666 0.88 2.09 2.926(3) 158.9
    C6 I1 N3 4_555 2.076(2) 3.013(2) 5.056(3) 166.72(7)
_shelx_hkl_checksum     14527
_shelx_hkl_file
;
   2   0   079867.20 1234.66   1
   4   0   037433.70  594.99   1
   6   0   030236.60  497.73   1
   8   0   0 6949.47  148.11   1
  10   0   0 6513.51  197.12   1
  12   0   0  112.07   47.16   1
   1   1   0  110.57    5.26   1
   3   1   0  270.67    9.65   1
   5   1   021602.70  254.66   1
   7   1   038011.10  440.81   1
   9   1   024704.40  482.22   1
  11   1   013947.00  292.45   1
  13   1   0 6244.89  221.37   1
   0   2   050751.00  953.59   1
   2   2   0137410.0 3679.63   1
   4   2   041933.40  515.01   1
   6   2   0 8618.89  117.74   1
   8   2   0 9843.94  336.85   1
  10   2   0 1316.93   65.00   1
  12   2   0  213.81   34.61   1
   1   3   0  779.11   25.98   1
   3   3   0 6839.38  104.17   1
   5   3   0 8418.05  128.79   1
   7   3   010511.20  186.52   1
   9   3   0 9389.84  181.96   1
  11   3   0 4969.71  147.32   1
  13   3   0 5122.98  208.32   1
   0   4   026799.90  475.44   1
   2   4   011377.50  169.72   1
   4   4   0 6949.90  124.34   1
   6   4   0 7144.23  139.77   1
   8   4   0 1761.13   62.48   1
  10   4   0   15.13   15.20   1
  12   4   0   26.14   27.08   1
   1   5   0  944.15   28.44   1
   3   5   0  348.89   24.03   1
   5   5   0  875.92   34.94   1
   7   5   0  268.50   28.43   1
   9   5   0  756.19   75.28   1
  11   5   0  957.70   93.98   1
   0   6   0   55.56   15.71   1
   2   6   0  286.57   23.08   1
   4   6   0  202.54   22.86   1
   6   6   0  368.14   43.42   1
   8   6   0  696.91   61.29   1
  10   6   0   19.36   24.40   1
   1   7   0  237.75   23.02   1
   3   7   0 1161.12   44.11   1
   5   7   0 1231.28   75.46   1
   7   7   0  210.43   37.77   1
   9   7   0  597.01   63.80   1
   0   8   0 3570.94  139.53   1
   2   8   0 3203.59   95.04   1
   4   8   0 7816.85  234.37   1
   6   8   0 3317.23  126.78   1
   8   8   0 1278.83   84.94   1
   1   9   0  362.08   53.60   1
   3   9   0 1924.21   87.09   1
   5   9   0 3489.00  167.04   1
   0  10   0 7363.33  356.56   1
   2  10   0 6561.78  234.56   1
 -13   1   1  946.68   93.37   1
 -11   1   1  339.82   41.17   1
  -9   1   1 1727.59   51.42   1
  -7   1   1 4464.57   83.68   1
  -5   1   1   49.99   17.66   1
  -3   1   160212.40 1540.12   1
  -1   1   1 3241.45   40.64   1
   1   1   113447.80  157.92   1
   3   1   1 6471.73   91.64   1
   5   1   1 1820.81   40.53   1
   7   1   1   26.44    6.19   1
   9   1   1 1949.39   63.05   1
  11   1   1 1409.31   70.49   1
  13   1   1  268.76   50.84   1
 -12   2   1  599.90   54.27   1
 -10   2   1  148.77   27.10   1
  -8   2   1 1315.05   42.22   1
  -6   2   118644.10  228.38   1
  -4   2   1 3329.54   55.80   1
  -2   2   1 7503.54  111.53   1
   0   2   132932.70  800.49   1
   2   2   131786.20  393.05   1
   4   2   140130.60  452.08   1
   6   2   1 9399.17  141.10   1
   8   2   1 3549.27   88.03   1
  10   2   1 1294.86   84.12   1
  12   2   1  466.89   49.90   1
 -13   3   1 4517.71  191.15   1
 -11   3   1 5822.79  161.92   1
  -9   3   1 5068.32  118.47   1
  -7   3   118890.20  298.89   1
  -5   3   146580.50  582.01   1
  -3   3   1 6361.94   98.46   1
  -1   3   1 7329.56   95.88   1
   1   3   1  627.89   17.71   1
   3   3   1 1311.78   35.42   1
   5   3   1  956.70   28.71   1
   7   3   1 5336.45  114.52   1
   9   3   1 5221.28  121.81   1
  11   3   1 5796.67  163.20   1
 -12   4   1  367.22   61.68   1
 -10   4   1   98.24   26.19   1
  -8   4   1 5466.18  122.86   1
  -6   4   1 6820.33  116.06   1
  -4   4   129468.60  423.89   1
  -2   4   131535.10  364.91   1
   0   4   146473.00  855.17   1
   2   4   173226.50 1738.63   1
   4   4   137670.20  480.33   1
   6   4   121436.40  334.06   1
   8   4   1 9889.39  189.47   1
  10   4   1 5244.22  130.60   1
  12   4   1  760.77   85.26   1
 -11   5   110025.50  256.46   1
  -9   5   118431.70  379.17   1
  -7   5   115062.00  257.98   1
  -5   5   121112.80  398.35   1
  -3   5   120050.00  323.45   1
  -1   5   1 6315.23   95.67   1
   1   5   1  964.05   28.76   1
   3   5   1  118.57   29.58   1
   5   5   1 2159.36   55.11   1
   7   5   111885.20  216.34   1
   9   5   1 9993.24  200.98   1
  11   5   1 4996.00  205.55   1
 -10   6   1  106.11   39.17   1
  -8   6   1  732.85   62.48   1
  -6   6   1 6580.86  191.22   1
  -4   6   115008.50  224.75   1
  -2   6   135247.90  558.27   1
   0   6   147868.00 1289.87   1
   2   6   135323.50  468.91   1
   4   6   122438.00  313.88   1
   6   6   116525.70  282.16   1
   8   6   112298.10  282.91   1
  10   6   1 3403.26  132.50   1
  -9   7   1 7422.84  213.25   1
  -7   7   114994.50  331.06   1
  -5   7   1 8627.50  185.28   1
  -3   7   1 6355.07  161.11   1
  -1   7   1 3169.94  108.97   1
   1   7   1 2894.96   72.33   1
   3   7   1   39.18   11.90   1
   5   7   1 5757.38  163.44   1
   7   7   1 4717.46  152.27   1
   9   7   1 6152.49  365.21   1
  -8   8   1  241.82   43.70   1
  -6   8   1 2880.27  117.41   1
  -4   8   1 6306.77  149.34   1
  -2   8   111087.80  215.55   1
   0   8   116199.20  328.37   1
   2   8   113431.90  247.74   1
   4   8   110821.00  488.20   1
   6   8   1 5159.01  163.99   1
   8   8   1 3755.85  164.59   1
  -5   9   1 3531.01  207.95   1
  -3   9   1 2530.41  103.08   1
  -1   9   1 1211.48   84.39   1
   1   9   1  126.92   33.03   1
   3   9   1   63.72   25.49   1
   5   9   1  246.25   42.98   1
  -2  10   1  985.39   98.00   1
   0  10   1 1633.27  105.28   1
 -12   0   2 2764.37  181.39   1
 -10   0   2 3694.37  136.09   1
  -8   0   2 1690.43   60.21   1
  -6   0   2 4138.51   96.84   1
  -4   0   242578.50  677.27   1
  -2   0   2114397.0 2134.55   1
   0   0   219223.90  303.35   1
   2   0   2120625.0 5089.66   1
   4   0   287212.60 2003.00   1
   6   0   271283.70 1120.64   1
   8   0   236452.70  744.79   1
  10   0   2 9649.79  261.92   1
  12   0   2 3185.59  205.53   1
 -13   1   2 7985.15  207.39   1
 -11   1   212866.40  273.20   1
  -9   1   225014.40  356.57   1
  -7   1   232012.70  553.71   1
  -5   1   257851.10  711.23   1
  -3   1   2143121.0 4257.13   1
  -1   1   256783.60  897.81   1
   1   1   213259.20  166.28   1
   3   1   2  279.99   11.87   1
   5   1   2 1786.02   44.20   1
   7   1   2 3222.79   66.26   1
   9   1   2 6266.37  130.69   1
  11   1   2 6237.22  167.73   1
  13   1   2 4470.76  184.70   1
 -12   2   2 1260.91   69.87   1
 -10   2   2  750.02   42.50   1
  -8   2   2  395.04   25.27   1
  -6   2   220457.00  248.94   1
  -4   2   220125.10  208.93   1
  -2   2   2 7579.73   95.24   1
   0   2   269119.60  934.60   1
   2   2   266652.60  818.09   1
   4   2   280059.80  963.48   1
   6   2   232865.30  420.45   1
   8   2   218709.60  299.28   1
  10   2   2 9998.38  227.18   1
  12   2   2 2153.81   94.40   1
 -13   3   2 1038.17   95.86   1
 -11   3   2 6528.78  280.83   1
  -9   3   2 5282.97  120.92   1
  -7   3   222003.10  300.37   1
  -5   3   248542.70  598.94   1
  -3   3   216215.70  210.52   1
  -1   3   224180.30  389.31   1
   1   3   2  317.40   40.87   1
   3   3   2  123.22   11.12   1
   5   3   2  172.45   21.79   1
   7   3   2 1869.47   68.21   1
   9   3   2 3577.88   96.15   1
  11   3   2 2497.51  100.05   1
 -12   4   2 1668.90  133.22   1
 -10   4   2   55.47   27.84   1
  -8   4   2 2303.43   89.82   1
  -6   4   2  116.79   13.64   1
  -4   4   2 1489.35   47.20   1
  -2   4   2 4177.94   65.98   1
   0   4   210323.20  135.24   1
   2   4   222691.90  269.03   1
   4   4   214732.10  229.87   1
   6   4   210522.30  211.45   1
   8   4   2 2787.63   82.71   1
  10   4   2 1274.42   69.59   1
  12   4   2  602.64   78.46   1
 -11   5   2   61.40   28.09   1
  -9   5   2  940.36   67.02   1
  -7   5   2 1928.25   83.68   1
  -5   5   2 3320.48   71.80   1
  -3   5   2 5485.29   91.99   1
  -1   5   2  428.22   20.31   1
   1   5   2   25.52   10.09   1
   3   5   2   39.95   13.10   1
   5   5   2   20.10   11.60   1
   7   5   2  317.55   34.20   1
   9   5   2  338.11   35.20   1
  11   5   2  466.56   69.14   1
 -10   6   2   60.39   25.53   1
  -8   6   2   15.44   19.79   1
  -6   6   2  416.96   45.27   1
  -4   6   2  198.12   24.82   1
  -2   6   2  768.69   28.60   1
   0   6   2  298.79   20.73   1
   2   6   2  202.11   22.70   1
   4   6   2  131.64   17.33   1
   6   6   2  168.58   45.21   1
   8   6   2   10.27   22.94   1
  10   6   2   32.60   26.02   1
  -9   7   2 1398.78   86.38   1
  -7   7   2 1150.74  109.32   1
  -5   7   2 1793.40   68.10   1
  -3   7   2 1288.14   55.05   1
  -1   7   2  451.78   29.97   1
   1   7   2  726.24   34.95   1
   3   7   2  443.42   30.22   1
   5   7   2  644.22   86.16   1
   7   7   2  265.02   39.90   1
   9   7   2  229.13   42.98   1
  -8   8   2   23.40   25.35   1
  -6   8   2  410.99   50.79   1
  -4   8   2 1079.22   74.92   1
  -2   8   2 1203.91   75.41   1
   0   8   2 6294.97  225.45   1
   2   8   212610.40  209.35   1
   4   8   2 3228.47  118.25   1
   6   8   2 3311.90  126.43   1
   8   8   2 1114.73   85.04   1
  -5   9   2 4850.22  271.18   1
  -3   9   2 3930.12  241.98   1
  -1   9   2 1489.83   75.81   1
   1   9   2 1321.03  110.75   1
   3   9   2 1474.85  233.16   1
   5   9   2   79.08   56.03   1
  -2  10   2 5926.50  321.93   1
   0  10   2 7390.06  253.88   1
 -13   1   3   69.53   24.74   1
 -11   1   3 1767.75   77.81   1
  -9   1   3 2218.03   60.46   1
  -7   1   3 2193.92   48.28   1
  -5   1   313374.40  169.49   1
  -3   1   3  862.92   22.29   1
  -1   1   3 2720.50   38.46   1
   1   1   3 2269.86   33.77   1
   3   1   3 6997.34  115.15   1
   5   1   3  571.91   23.53   1
   7   1   3  258.72   18.83   1
   9   1   3  310.87   28.89   1
  11   1   3   90.21   25.14   1
  13   1   3  154.06   41.19   1
 -12   2   3  576.02   52.14   1
 -10   2   3  576.96   40.26   1
  -8   2   3   44.27    9.82   1
  -6   2   3 4120.02   69.14   1
  -4   2   3 2070.89   47.35   1
  -2   2   312387.40  184.72   1
   0   2   313957.80  181.08   1
   2   2   333027.70  371.58   1
   4   2   314790.70  198.34   1
   6   2   3 9429.17  178.05   1
   8   2   3 9373.73  172.99   1
  10   2   3 2872.37  102.51   1
  12   2   3 1882.32   88.88   1
 -13   3   3 1133.87  175.14   1
 -11   3   3 2930.45  139.55   1
  -9   3   319635.80  319.59   1
  -7   3   325406.80  269.57   1
  -5   3   315682.40  195.67   1
  -3   3   335766.20  441.49   1
  -1   3   326137.70  361.43   1
   1   3   329301.40  335.16   1
   3   3   3 4935.61   75.71   1
   5   3   3 1208.33   39.89   1
   7   3   3  114.17   18.40   1
   9   3   3 1153.89   60.83   1
  11   3   3 2049.06   95.16   1
 -12   4   3 1707.12  112.16   1
 -10   4   3 1913.59   88.00   1
  -8   4   3 3653.52  118.61   1
  -6   4   3 1399.40   46.03   1
  -4   4   3 1233.40   57.03   1
  -2   4   314644.70  183.05   1
   0   4   328786.50  336.24   1
   2   4   331516.20  321.89   1
   4   4   340882.40  577.66   1
   6   4   328535.40  431.35   1
   8   4   314250.30  251.56   1
  10   4   310042.20  236.61   1
  12   4   3 3754.34  134.86   1
 -11   5   310833.30  330.60   1
  -9   5   3 8587.49  218.50   1
  -7   5   319429.20  383.44   1
  -5   5   338919.20  579.15   1
  -3   5   343852.40  704.17   1
  -1   5   338319.40  721.95   1
   1   5   315454.40  214.36   1
   3   5   3 6676.93  127.49   1
   5   5   3 2168.30   66.77   1
   7   5   3  188.79   25.33   1
   9   5   3 1157.22   56.91   1
  11   5   3 1715.85  115.16   1
 -10   6   3 3108.23  124.95   1
  -8   6   3  765.13   63.66   1
  -6   6   3   21.71   14.36   1
  -4   6   3 8049.17  162.19   1
  -2   6   3 6340.41  101.80   1
   0   6   313395.10  344.60   1
   2   6   324319.40  376.92   1
   4   6   332615.70  436.34   1
   6   6   326883.70  423.76   1
   8   6   311938.20  231.84   1
  10   6   3 6966.04  204.36   1
  -9   7   3 8462.84  232.57   1
  -7   7   310755.70  324.26   1
  -5   7   315625.80  281.97   1
  -3   7   327939.70  442.27   1
  -1   7   323495.50  374.94   1
   1   7   3 5462.53  171.28   1
   3   7   3 2514.50   67.95   1
   5   7   3  534.24   41.00   1
   7   7   3   56.93   32.10   1
   9   7   3  540.53   61.86   1
  -8   8   3  325.78   48.51   1
  -6   8   3  315.01   45.83   1
  -4   8   3  907.78   53.76   1
  -2   8   3 3606.26  163.01   1
   0   8   3 3635.10  116.97   1
   2   8   313334.80  243.60   1
   4   8   313443.80  331.94   1
   6   8   3 7727.54  258.57   1
  -5   9   3 6144.01  188.67   1
  -3   9   3 5570.26  167.85   1
  -1   9   3 1511.29   77.57   1
   1   9   3 3432.86  149.22   1
   3   9   3  216.32   69.35   1
   5   9   3  426.19   66.09   1
   0  10   3 1618.07  104.38   1
 -14   0   4 7033.06  336.80   1
 -12   0   410168.00  405.86   1
 -10   0   4 7308.44  341.49   1
  -8   0   411494.10  229.05   1
  -6   0   4 5263.50  118.85   1
  -4   0   4 2032.62   56.35   1
  -2   0   418930.70  251.66   1
   0   0   411005.80  182.99   1
   2   0   458393.90 1482.67   1
   4   0   466671.10 2238.38   1
   6   0   447177.00  755.61   1
   8   0   430250.90  868.89   1
  10   0   411808.80  306.02   1
  12   0   413774.80  534.48   1
 -13   1   4 1447.12   76.43   1
 -11   1   4 7693.87  188.60   1
  -9   1   416568.40  398.84   1
  -7   1   436602.90  430.79   1
  -5   1   464500.90  722.59   1
  -3   1   490237.70  881.13   1
  -1   1   4125614.0 1366.69   1
   1   1   475889.90 1270.53   1
   3   1   430481.20  434.47   1
   5   1   416144.20  217.61   1
   7   1   4 1902.83   77.92   1
   9   1   4  237.59   25.50   1
  11   1   4 1013.48   64.67   1
 -12   2   4 4911.87  189.07   1
 -10   2   4 9425.30  184.12   1
  -8   2   4 5441.62   91.63   1
  -6   2   4 3951.39   59.50   1
  -4   2   4  120.70   22.44   1
  -2   2   4 7048.83  104.77   1
   0   2   432635.50  473.61   1
   2   2   434148.80  384.71   1
   4   2   429015.30  410.80   1
   6   2   428830.20  936.40   1
   8   2   418786.30  301.95   1
  10   2   414243.70  297.09   1
  12   2   4 3877.87  134.92   1
 -13   3   4 1090.54  128.67   1
 -11   3   4 2812.11  193.95   1
  -9   3   415668.70  266.64   1
  -7   3   412119.30  164.00   1
  -5   3   413342.50  184.03   1
  -3   3   432539.90  416.06   1
  -1   3   439512.30  446.58   1
   1   3   437605.30  377.22   1
   3   3   416504.90  199.99   1
   5   3   4 3286.86   64.00   1
   7   3   4  689.49   37.61   1
   9   3   4   75.09   22.18   1
  11   3   4 2022.70   91.20   1
 -12   4   4   67.61   36.53   1
 -10   4   4  887.92   97.83   1
  -8   4   4 7604.20  213.23   1
  -6   4   4 1393.61   40.69   1
  -4   4   4  252.54   13.36   1
  -2   4   4 7401.34  103.68   1
   0   4   4 7387.58  103.75   1
   2   4   4 2026.02   67.87   1
   4   4   4 9805.51  150.03   1
   6   4   4 6801.46  145.53   1
   8   4   4 2574.36  103.44   1
  10   4   4 2344.37  103.14   1
 -11   5   4 1723.30   89.91   1
  -9   5   4  490.81   52.78   1
  -7   5   4 1811.33   64.54   1
  -5   5   4   79.84   17.27   1
  -3   5   4  606.22   27.60   1
  -1   5   4 4570.70   76.71   1
   1   5   4 2157.61   76.38   1
   3   5   4 2049.95   52.62   1
   5   5   4   31.82   13.03   1
   7   5   4   75.92   18.73   1
   9   5   4  168.62   28.12   1
  11   5   4  170.06   45.01   1
 -10   6   4   93.41   30.30   1
  -8   6   4   86.37   26.19   1
  -6   6   4  241.75   28.25   1
  -4   6   4   55.57   16.27   1
  -2   6   4  630.79   30.45   1
   0   6   4   35.17   18.90   1
   2   6   4  284.99   23.44   1
   4   6   4  402.51   33.38   1
   6   6   4  411.83   47.79   1
   8   6   4  244.64   32.40   1
  10   6   4  180.61   48.61   1
  -9   7   4  155.49   37.26   1
  -7   7   4 2999.32  119.55   1
  -5   7   4 1369.47   60.87   1
  -3   7   4 3156.32   92.48   1
  -1   7   4 2878.88   95.15   1
   1   7   4  780.95   39.02   1
   3   7   4 2680.12   70.79   1
   5   7   4  283.48   31.62   1
   7   7   4  309.41   44.98   1
   9   7   4  131.87   37.52   1
  -8   8   4  342.92   50.56   1
  -6   8   4  375.50   50.77   1
  -4   8   4  181.49   30.97   1
  -2   8   4  856.43   87.16   1
   0   8   4  315.27   38.03   1
   2   8   4 2188.62   74.76   1
   4   8   4 3825.49  110.45   1
   6   8   4 1660.72   87.77   1
  -5   9   4 5136.61  190.12   1
  -3   9   4 6759.43  253.33   1
  -1   9   4 9295.98  320.69   1
   1   9   4 6675.39  258.30   1
   3   9   4 1368.88   95.24   1
   5   9   4 1414.37  103.62   1
 -13   1   5  392.41   60.11   1
 -11   1   5  427.12   43.78   1
  -9   1   5  374.04   26.85   1
  -7   1   5 2067.04   48.36   1
  -5   1   5 5793.73   88.10   1
  -3   1   5 2206.37   36.49   1
  -1   1   511388.00  151.19   1
   1   1   516671.20  209.09   1
   3   1   5 2850.31   45.80   1
   5   1   5 4119.51   73.64   1
   7   1   5  163.50   16.21   1
   9   1   5 1196.69   60.84   1
  11   1   5   26.62   19.13   1
 -12   2   5 2093.29  117.40   1
 -10   2   5 4876.90  117.00   1
  -8   2   5 6234.08  140.24   1
  -6   2   5 4165.04   62.63   1
  -4   2   5  118.52   12.46   1
  -2   2   5  570.20   20.04   1
   0   2   5  333.35   28.63   1
   2   2   5 3624.60   74.56   1
   4   2   5 4028.22   71.04   1
   6   2   510023.00  152.22   1
   8   2   5 3862.14  113.82   1
  10   2   5 4232.33  131.88   1
  12   2   5 2874.61  115.17   1
 -13   3   5   23.46   30.04   1
 -11   3   5 2891.36  135.33   1
  -9   3   5 5561.25  166.43   1
  -7   3   5 9110.32  133.25   1
  -5   3   519307.60  256.27   1
  -3   3   535301.30  451.61   1
  -1   3   569896.10  790.65   1
   1   3   536768.50  370.26   1
   3   3   518037.40  217.49   1
   5   3   512227.30  350.55   1
   7   3   5 6137.22  129.75   1
   9   3   5  110.39   25.04   1
  11   3   5   18.70   20.42   1
 -12   4   5 7304.69  257.24   1
 -10   4   5 6060.71  173.74   1
  -8   4   5 9532.63  224.43   1
  -6   4   5 8182.82  160.53   1
  -4   4   5 1699.60   56.05   1
  -2   4   5  186.55   11.51   1
   0   4   5 5044.35   77.67   1
   2   4   5 4351.43   69.78   1
   4   4   515439.70  407.23   1
   6   4   516522.70  305.95   1
   8   4   515782.20  274.89   1
  10   4   5 7103.26  190.09   1
 -11   5   5  255.20   42.07   1
  -9   5   5 6950.13  191.89   1
  -7   5   518141.70  487.69   1
  -5   5   524846.70  392.96   1
  -3   5   545888.40  656.15   1
  -1   5   536919.10  680.71   1
   1   5   544680.30  564.93   1
   3   5   534943.10  510.46   1
   5   5   5 5949.20  128.84   1
   7   5   5 5338.44  127.50   1
   9   5   5 2268.68  102.73   1
 -10   6   5 6440.64  194.01   1
  -8   6   5 5216.47  162.10   1
  -6   6   5 6057.05  140.40   1
  -4   6   5 4595.48  112.58   1
  -2   6   5  668.78   32.81   1
   0   6   5  773.77   34.16   1
   2   6   5 7484.70  213.26   1
   4   6   513003.60  230.39   1
   6   6   514672.10  262.78   1
   8   6   513064.80  250.35   1
  10   6   5 7654.34  268.65   1
  -9   7   5 4035.12  171.40   1
  -7   7   5 9998.09  251.15   1
  -5   7   517467.00  309.17   1
  -3   7   515869.70  291.53   1
  -1   7   527840.20  386.25   1
   1   7   524668.70  390.24   1
   3   7   5 8169.23  181.82   1
   5   7   5 9999.34  199.97   1
   7   7   5 1614.02   69.59   1
  -8   8   5 2740.84  122.73   1
  -6   8   5 3522.51  150.59   1
  -4   8   5  432.76   41.24   1
  -2   8   5   43.60   21.61   1
   0   8   5 2863.63  102.71   1
   2   8   5 2322.05   77.83   1
   4   8   5 2757.23  104.30   1
   6   8   5 7752.32  212.33   1
  -5   9   5 2890.01  208.16   1
  -3   9   5 4175.43  141.30   1
  -1   9   5 6566.41  228.15   1
   1   9   5 4705.38  146.36   1
   3   9   5 5789.45  336.64   1
 -12   0   6 9509.86  271.51   1
 -10   0   614788.50  558.85   1
  -8   0   623489.60  418.05   1
  -6   0   631644.00  532.38   1
  -4   0   623426.00  393.98   1
  -2   0   621985.20  293.40   1
   0   0   6  106.72   20.14   1
   2   0   6   92.89   11.17   1
   4   0   626751.70  438.88   1
   6   0   620019.70  384.15   1
   8   0   614943.00  352.32   1
  10   0   620010.30  467.97   1
  12   0   6 2777.13  198.89   1
 -13   1   6  485.96   64.50   1
 -11   1   6  178.76   35.07   1
  -9   1   6 4312.31   91.55   1
  -7   1   624362.90  301.31   1
  -5   1   653182.10  541.45   1
  -3   1   651976.60  581.69   1
  -1   1   6109384.0 1061.28   1
   1   1   678145.60 1181.43   1
   3   1   655577.60  884.56   1
   5   1   628832.30  370.25   1
   7   1   614042.00  232.42   1
   9   1   6 8245.83  194.21   1
  11   1   6  754.67   59.67   1
 -12   2   610319.60  307.45   1
 -10   2   6 8353.93  168.72   1
  -8   2   612515.50  154.43   1
  -6   2   618521.90  253.08   1
  -4   2   624760.70  293.00   1
  -2   2   6 3946.10   69.56   1
   0   2   6   81.99   20.67   1
   2   2   6 1910.66   39.33   1
   4   2   6 3125.01   52.26   1
   6   2   621666.60  293.06   1
   8   2   618723.80  373.42   1
  10   2   6 4074.17  130.30   1
  12   2   6 6766.71  216.79   1
 -13   3   6   52.06   30.61   1
 -11   3   6   34.85   28.54   1
  -9   3   6 1582.63   75.24   1
  -7   3   6 8431.44  142.12   1
  -5   3   613774.70  191.27   1
  -3   3   647604.10  599.86   1
  -1   3   622759.60  373.91   1
   1   3   640273.10  503.14   1
   3   3   622584.20  268.67   1
   5   3   6 9179.56  141.80   1
   7   3   6 6817.81  140.74   1
   9   3   6 1060.46   61.74   1
  11   3   6  901.55   67.22   1
 -12   4   6 2272.94  104.91   1
 -10   4   6 4157.88  139.02   1
  -8   4   6 1567.55   61.25   1
  -6   4   6 3269.71   72.35   1
  -4   4   6 1248.86   61.07   1
  -2   4   6  776.35   28.91   1
   0   4   6 2078.50   46.48   1
   2   4   6 3184.47   56.76   1
   4   4   6 4271.93  143.57   1
   6   4   6 1334.50   52.41   1
   8   4   6 4924.39  121.40   1
  10   4   6 3745.48  129.60   1
 -11   5   6    9.50   33.94   1
  -9   5   6   -6.46   35.28   1
  -7   5   6  237.85   30.17   1
  -5   5   6 5663.42  127.83   1
  -3   5   6  771.25   32.47   1
  -1   5   6 3418.54   96.15   1
   1   5   6 1617.21   65.26   1
   3   5   6  679.99   34.55   1
   5   5   6 1028.47  138.34   1
   7   5   6  124.68   36.57   1
   9   5   6  127.55   37.19   1
 -10   6   6  219.56   42.60   1
  -8   6   6  120.60   44.14   1
  -6   6   6  721.45   45.74   1
  -4   6   6   32.80   19.53   1
  -2   6   6  392.86   28.33   1
   0   6   6 1679.95   64.32   1
   2   6   6  202.07   20.28   1
   4   6   6  189.40   46.46   1
   6   6   6  930.48   51.72   1
   8   6   6  162.10   36.97   1
  -9   7   6  434.54   55.57   1
  -7   7   6   13.72   20.48   1
  -5   7   6 1236.13   59.03   1
  -3   7   6  490.90   40.72   1
  -1   7   6 2246.34  119.07   1
   1   7   6 6167.72  135.57   1
   3   7   6 1954.30   80.66   1
   5   7   6 1106.69   71.40   1
   7   7   6  661.96   50.72   1
  -8   8   6 2527.00  118.33   1
  -6   8   6 1927.48   79.69   1
  -4   8   6 1417.77   66.00   1
  -2   8   6  646.94   53.97   1
   0   8   6  494.18   47.22   1
   2   8   6  183.09   31.17   1
   4   8   6    1.04   26.72   1
   6   8   6 1310.47  100.99   1
  -5   9   6 2469.08  143.56   1
  -3   9   6 4712.19  153.01   1
  -1   9   6 7955.91  255.81   1
   1   9   6 6665.50  183.66   1
   3   9   6 8411.28  274.97   1
 -13   1   7  148.17   37.57   1
 -11   1   7   58.85   15.54   1
  -9   1   7  186.47   20.88   1
  -7   1   7 1860.75   52.92   1
  -5   1   7 1459.84   32.60   1
  -3   1   7  908.56   25.46   1
  -1   1   7 5119.11   73.00   1
   1   1   713058.20  160.36   1
   3   1   7 5522.72  114.69   1
   5   1   7   70.21   14.17   1
   7   1   7 5550.51  116.24   1
   9   1   7  169.01   29.79   1
  11   1   7  413.98   47.47   1
 -12   2   7 3618.91  159.43   1
 -10   2   7 3809.51  124.25   1
  -8   2   7 9837.13  129.21   1
  -6   2   7 3123.57   59.86   1
  -4   2   718162.00  222.96   1
  -2   2   7 7319.13   98.85   1
   0   2   7   62.77   28.72   1
   2   2   7 3311.05   55.06   1
   4   2   7  897.64   24.59   1
   6   2   7  285.93   20.95   1
   8   2   7 3529.20  110.90   1
  10   2   7 3784.69  126.37   1
 -13   3   7  117.72   37.71   1
 -11   3   7  425.46   48.92   1
  -9   3   7  166.14   25.66   1
  -7   3   7 2430.81   63.04   1
  -5   3   7 8459.26  159.62   1
  -3   3   727534.60  363.56   1
  -1   3   721756.50  282.15   1
   1   3   723506.00  278.72   1
   3   3   743298.20  493.44   1
   5   3   720352.60  316.95   1
   7   3   7 3344.79   89.28   1
   9   3   7 5861.99  162.01   1
  11   3   7 2128.41   97.04   1
 -12   4   7 6488.70  193.23   1
 -10   4   712394.00  285.88   1
  -8   4   7 8462.23  175.50   1
  -6   4   728678.00  438.60   1
  -4   4   718371.10  319.36   1
  -2   4   712228.80  202.86   1
   0   4   7 5881.72   78.97   1
   2   4   7  604.72   22.11   1
   4   4   7  106.55   16.53   1
   6   4   7 3708.90   95.28   1
   8   4   7 4955.23  181.62   1
  10   4   7 4850.09  152.40   1
 -11   5   7   98.06   29.75   1
  -9   5   7  234.28   39.23   1
  -7   5   7 3770.76  104.29   1
  -5   5   717501.20  297.19   1
  -3   5   712169.00  188.04   1
  -1   5   730209.10  402.08   1
   1   5   749216.40  500.27   1
   3   5   726441.40  356.33   1
   5   5   727523.20  464.59   1
   7   5   714073.20  255.73   1
   9   5   7 4050.75  135.41   1
 -10   6   7 6861.96  216.06   1
  -8   6   715805.00  347.72   1
  -6   6   712758.30  242.23   1
  -4   6   716153.00  282.09   1
  -2   6   712648.60  198.80   1
   0   6   7 1224.85   42.14   1
   2   6   7   44.82   10.78   1
   4   6   7 1508.85   58.67   1
   6   6   7 1696.75   67.31   1
   8   6   7 4350.17  122.48   1
  -9   7   7  219.69   41.39   1
  -7   7   7 2000.36   98.11   1
  -5   7   7 5340.89  135.76   1
  -3   7   717158.10  300.95   1
  -1   7   713926.90  320.53   1
   1   7   714145.20  275.16   1
   3   7   726489.30  488.78   1
   5   7   712377.30  236.27   1
   7   7   7 7484.22  217.72   1
  -8   8   7 4542.06  217.19   1
  -6   8   7 4976.30  145.10   1
  -4   8   7 6620.29  160.51   1
  -2   8   7 2251.71   93.18   1
   0   8   7  573.41   69.98   1
   2   8   7   45.39   24.66   1
   4   8   7 1038.23   69.96   1
   6   8   7 1980.88   92.57   1
  -5   9   7 2287.17  137.14   1
  -3   9   7 2520.46  107.50   1
  -1   9   7 5266.57  161.75   1
   1   9   7 6143.85  218.38   1
   3   9   7 3574.68  129.42   1
 -12   0   8 6381.71  207.61   1
 -10   0   825623.90 1018.33   1
  -8   0   842801.40  717.65   1
  -6   0   825801.50  447.05   1
  -4   0   869303.40 1964.65   1
  -2   0   851954.80  824.49   1
   0   0   816884.80  414.75   1
   2   0   8   72.12   37.47   1
   4   0   8 3746.32   88.69   1
   6   0   8   59.45   25.45   1
   8   0   8 2676.90  182.06   1
  10   0   8 4797.84  256.44   1
 -13   1   8  899.33   83.00   1
 -11   1   8 1324.69   59.75   1
  -9   1   8  239.77   21.49   1
  -7   1   8  155.02   14.20   1
  -5   1   8 4748.65   91.27   1
  -3   1   832682.30  338.02   1
  -1   1   823886.30  279.56   1
   1   1   865053.90  921.36   1
   3   1   870109.80  851.72   1
   5   1   845989.30  576.17   1
   7   1   822914.40  590.91   1
   9   1   8 5985.00  159.95   1
  11   1   8 3363.15  121.60   1
 -12   2   8 7445.72  528.10   1
 -10   2   814356.10  305.10   1
  -8   2   818471.00  235.24   1
  -6   2   840353.00  519.57   1
  -4   2   827665.50  327.26   1
  -2   2   818483.60  200.75   1
   0   2   814507.00  179.79   1
   2   2   8 7660.58  106.26   1
   4   2   8  311.99   31.42   1
   6   2   8   28.50    9.44   1
   8   2   8 1418.73   67.08   1
  10   2   8 5204.01  154.95   1
 -13   3   8 1092.63   98.33   1
 -11   3   8   65.40   25.64   1
  -9   3   8  937.97   51.61   1
  -7   3   8  161.10   86.10   1
  -5   3   8 5678.35  105.33   1
  -3   3   8 3295.17  101.32   1
  -1   3   836599.40  375.95   1
   1   3   817343.30  214.10   1
   3   3   826378.10  313.56   1
   5   3   819879.00  312.35   1
   7   3   8 5130.68  151.07   1
   9   3   8 5777.92  162.48   1
  11   3   8 1794.52   90.52   1
 -12   4   8 1463.30   84.65   1
 -10   4   8 3037.01  118.99   1
  -8   4   8 7977.24  208.35   1
  -6   4   8 3825.56   84.72   1
  -4   4   8 3903.40   81.94   1
  -2   4   8 9808.96  159.19   1
   0   4   8  554.60   21.86   1
   2   4   8  295.87   17.63   1
   4   4   8 1338.55   51.69   1
   6   4   8  975.73   46.10   1
   8   4   8 1549.40   90.96   1
  10   4   8 1253.51   74.66   1
 -11   5   8  151.04   36.90   1
  -9   5   8  139.24   32.92   1
  -7   5   8   61.03   18.98   1
  -5   5   8   42.95   11.78   1
  -3   5   8 2368.37   61.50   1
  -1   5   8  879.02   51.38   1
   1   5   8 6626.48  102.86   1
   3   5   8 1124.17   54.11   1
   5   5   8  494.60   49.43   1
   7   5   8  802.25   49.68   1
   9   5   8  103.95   26.53   1
 -10   6   8   46.37   28.43   1
  -8   6   8   35.02   25.55   1
  -6   6   8   78.66   27.24   1
  -4   6   8   56.53   33.33   1
  -2   6   8 3387.33   80.07   1
   0   6   8   50.42   10.33   1
   2   6   8   28.05   12.42   1
   4   6   8  326.43   31.35   1
   6   6   8   16.93   23.85   1
   8   6   8  164.30   27.66   1
  -9   7   8  169.92   38.61   1
  -7   7   8   75.53   22.62   1
  -5   7   8  257.17   32.64   1
  -3   7   8  817.09   88.64   1
  -1   7   8  819.05   61.44   1
   1   7   8  892.44   45.17   1
   3   7   8  213.07   31.55   1
   5   7   8 1862.08   84.88   1
   7   7   8 1452.70   68.43   1
  -6   8   8 2754.24   98.51   1
  -4   8   8 4193.42  154.87   1
  -2   8   8 2481.53   99.73   1
   0   8   8 4544.64  151.20   1
   2   8   8 1254.37   68.09   1
   4   8   8   70.28   23.64   1
  -5   9   8  937.58   86.21   1
  -3   9   8 3248.29  127.29   1
  -1   9   8 2079.80   94.67   1
   1   9   8 4267.20  176.16   1
 -13   1   9  338.89   79.56   1
 -11   1   9 1888.98   61.21   1
  -9   1   9  413.51   24.52   1
  -7   1   9  856.39   28.75   1
  -5   1   9  260.08   19.30   1
  -3   1   9 3700.25   62.52   1
  -1   1   9 4589.90   71.17   1
   1   1   9  397.36   23.88   1
   3   1   9  593.52   21.40   1
   5   1   9 4013.36   78.34   1
   7   1   9 2724.98   92.74   1
   9   1   9 1980.61   84.38   1
  11   1   9   95.66   34.67   1
 -12   2   9 1170.96   73.60   1
 -10   2   9 4807.37   92.06   1
  -8   2   9 4118.58   96.47   1
  -6   2   911556.30  304.37   1
  -4   2   9 5910.99   96.18   1
  -2   2   918963.40  207.13   1
   0   2   923677.20  281.47   1
   2   2   9 2613.68   50.02   1
   4   2   9 1787.71   40.48   1
   6   2   9   86.84   14.07   1
   8   2   9   28.73   17.05   1
  10   2   9   32.97   20.39   1
 -13   3   9 2124.55  180.49   1
 -11   3   9  647.34   59.36   1
  -9   3   9 3199.46  135.31   1
  -7   3   9 1352.27   47.32   1
  -5   3   9 1645.27   49.30   1
  -3   3   9 5326.19  109.35   1
  -1   3   9 5714.54  107.25   1
   1   3   917726.80  241.58   1
   3   3   912301.00  168.76   1
   5   3   913070.40  223.41   1
   7   3   914660.10  295.93   1
   9   3   9 6172.65  171.53   1
 -12   4   9 2472.88  116.79   1
 -10   4   9 7062.02  197.51   1
  -8   4   921027.90  356.86   1
  -6   4   914225.90  220.31   1
  -4   4   931280.70  420.81   1
  -2   4   924442.60  371.79   1
   0   4   925356.90  294.75   1
   2   4   915552.10  200.76   1
   4   4   9  847.39   39.57   1
   6   4   9  860.00   44.53   1
   8   4   9  118.97   26.91   1
  10   4   9  842.10   67.47   1
 -11   5   9 2045.90  102.41   1
  -9   5   9 1677.61  101.11   1
  -7   5   9  164.91   31.74   1
  -5   5   9  189.72   20.98   1
  -3   5   9 4846.83   98.56   1
  -1   5   918245.80  229.18   1
   1   5   910990.10  171.82   1
   3   5   923129.50  360.28   1
   5   5   923428.90  374.38   1
   7   5   911967.50  229.91   1
   9   5   9 8182.77  311.70   1
 -10   6   9 7690.20  222.95   1
  -8   6   911603.30  237.40   1
  -6   6   918766.30  371.62   1
  -4   6   918004.40  311.13   1
  -2   6   925713.00  360.89   1
   0   6   911230.80  205.52   1
   2   6   9 6063.44  131.78   1
   4   6   9 4111.95  106.37   1
   6   6   9  184.35   28.16   1
   8   6   9   38.93   21.73   1
  -9   7   9  787.99   74.77   1
  -7   7   9  837.46   71.68   1
  -5   7   9 1268.44  132.72   1
  -3   7   9 2241.39   78.92   1
  -1   7   9 3464.00   96.23   1
   1   7   913912.00  251.00   1
   3   7   914575.00  307.63   1
   5   7   911657.30  267.88   1
   7   7   9 7528.67  205.48   1
  -6   8   9 7255.49  316.26   1
  -4   8   9 7939.77  217.62   1
  -2   8   9 6086.47  225.91   1
   0   8   9 7789.02  313.83   1
   2   8   9 1287.11   70.45   1
   4   8   9  368.32   44.91   1
  -3   9   9 2000.57   96.19   1
  -1   9   9 2637.14  109.80   1
   1   9   9 2131.72  120.34   1
 -12   0  10 3818.60  222.25   1
 -10   0  10 7517.36  182.55   1
  -8   0  1015680.10  251.04   1
  -6   0  1055463.90  737.17   1
  -4   0  1050038.60  811.37   1
  -2   0  1054718.40  874.91   1
   0   0  1051733.60  826.40   1
   2   0  1038999.40  634.86   1
   4   0  1017017.30  312.90   1
   6   0  10 2980.46  111.12   1
   8   0  10  178.84   34.71   1
  10   0  10   19.26   34.78   1
 -13   1  10 7906.59  367.01   1
 -11   1  10 6483.69  120.62   1
  -9   1  10 5180.04   96.07   1
  -7   1  10 4389.17   74.21   1
  -5   1  10 1304.42   36.43   1
  -3   1  10  276.62   16.56   1
  -1   1  1011507.00  150.69   1
   1   1  1015961.00  200.03   1
   3   1  1019229.40  237.97   1
   5   1  1021942.40  334.77   1
   7   1  1019261.30  450.97   1
   9   1  1014033.40  297.06   1
 -12   2  10  402.19   48.56   1
 -10   2  10 4187.05   85.81   1
  -8   2  1019557.00  405.45   1
  -6   2  1021396.90  304.48   1
  -4   2  1028329.00  909.97   1
  -2   2  1047057.30  478.87   1
   0   2  1046217.70  576.60   1
   2   2  1017861.80  222.82   1
   4   2  10 5985.13  109.20   1
   6   2  10  831.42   38.84   1
   8   2  10  785.28   55.92   1
  10   2  10  194.18   34.26   1
 -11   3  10 4129.52  141.66   1
  -9   3  10 2328.78   81.49   1
  -7   3  10 1270.43   52.24   1
  -5   3  10   12.00   11.26   1
  -3   3  10 1912.58   55.05   1
  -1   3  10 1028.58   28.71   1
   1   3  10 5771.40   90.69   1
   3   3  10 6379.92  118.80   1
   5   3  1013377.50  229.16   1
   7   3  1012562.10  279.50   1
   9   3  10 6524.22  194.19   1
 -12   4  10  632.37   64.81   1
 -10   4  10 1565.34   87.25   1
  -8   4  10 1058.91   56.89   1
  -6   4  10 3161.68   87.74   1
  -4   4  1015799.50  299.75   1
  -2   4  10 9703.84  139.71   1
   0   4  10 7543.42  128.01   1
   2   4  10 4462.39   96.01   1
   4   4  10   30.79   12.12   1
   6   4  10  174.95   24.53   1
   8   4  10   25.58   20.08   1
 -11   5  10  271.87   46.29   1
  -9   5  10  430.93   42.71   1
  -7   5  10   53.68   17.81   1
  -5   5  10  108.53   17.05   1
  -3   5  10  916.98   45.42   1
  -1   5  10  879.11   31.56   1
   1   5  10  259.07   22.03   1
   3   5  10 1528.23   55.91   1
   5   5  10 1598.46  198.35   1
   7   5  10 2670.34  104.10   1
   9   5  10  819.91   79.42   1
 -10   6  10  201.86   43.02   1
  -8   6  10   33.03   18.91   1
  -6   6  10   81.72   37.20   1
  -4   6  10  844.12   50.60   1
  -2   6  10  509.11   36.98   1
   0   6  10   46.18   14.45   1
   2   6  10 1172.69   63.05   1
   4   6  10  355.45   39.97   1
   6   6  10  605.65   50.33   1
  -9   7  10  328.89   53.13   1
  -7   7  10  232.42   33.83   1
  -5   7  10 1151.34   69.40   1
  -3   7  10   56.09   37.05   1
  -1   7  10  112.84   34.38   1
   1   7  10   28.30   15.14   1
   3   7  10 1460.88   72.78   1
   5   7  10  271.07   38.51   1
  -6   8  10 2633.84   98.13   1
  -4   8  10 1496.74   69.92   1
  -2   8  10 5850.86  170.17   1
   0   8  10 4336.67  118.59   1
   2   8  10 1931.68   88.58   1
   4   8  10 1294.88   76.54   1
  -1   9  10  319.71   46.36   1
 -13   1  11 1210.55  126.14   1
 -11   1  11  115.95   23.27   1
  -9   1  11 1613.67   49.58   1
  -7   1  11  489.63   26.19   1
  -5   1  11  347.87   19.85   1
  -3   1  11  223.41   18.60   1
  -1   1  11  257.89   16.33   1
   1   1  11   14.22    9.28   1
   3   1  11  523.32   22.76   1
   5   1  11 4209.16   84.93   1
   7   1  11  573.38   38.39   1
   9   1  11  188.86   31.28   1
 -12   2  11  289.48   42.86   1
 -10   2  11  211.05   26.68   1
  -8   2  11 1847.14   60.46   1
  -6   2  11 8013.08  142.58   1
  -4   2  1114095.80  194.67   1
  -2   2  1114027.40  216.03   1
   0   2  1110270.90  291.25   1
   2   2  11 4931.09  105.93   1
   4   2  11 5998.00  111.35   1
   6   2  11 3111.78   98.40   1
   8   2  11 1469.02   72.03   1
  10   2  11  295.45   41.51   1
 -11   3  11 6875.76  310.23   1
  -9   3  11 4565.18  122.84   1
  -7   3  11 2045.51   62.60   1
  -5   3  11 2833.15  139.55   1
  -3   3  11 4069.96   92.50   1
  -1   3  11   57.03   17.19   1
   1   3  11 1135.35   38.75   1
   3   3  11 5594.48  101.86   1
   5   3  11 6402.42  135.15   1
   7   3  11 5713.43  155.27   1
   9   3  11 5656.84  183.42   1
 -12   4  11  174.69   37.66   1
 -10   4  11 1541.50   84.30   1
  -8   4  11 6708.38  157.12   1
  -6   4  1114799.00  232.48   1
  -4   4  1119733.30  287.28   1
  -2   4  1129979.90  354.44   1
   0   4  1122263.30  310.04   1
   2   4  1125377.70  312.18   1
   4   4  1110424.80  192.06   1
   6   4  11 5142.71  193.67   1
   8   4  11 2518.53  133.88   1
 -11   5  11 4657.75  163.83   1
  -9   5  11 4085.42  121.18   1
  -7   5  1110025.40  242.55   1
  -5   5  11 4791.69  104.08   1
  -3   5  11  248.08   48.69   1
  -1   5  11   56.99   11.68   1
   1   5  11 3784.47   82.84   1
   3   5  11 4020.26  120.16   1
   5   5  11 5816.50  135.50   1
   7   5  1111229.20  360.45   1
 -10   6  11 2338.51  137.43   1
  -8   6  11 5642.17  149.34   1
  -6   6  1112709.20  248.84   1
  -4   6  1117354.10  268.24   1
  -2   6  1111749.50  170.76   1
   0   6  1129678.30  462.16   1
   2   6  1120099.10  388.50   1
   4   6  1110831.80  248.15   1
   6   6  11 3089.47  128.51   1
  -7   7  11 1738.10   93.12   1
  -5   7  11 4365.22  124.33   1
  -3   7  11  633.06   54.13   1
  -1   7  11 1809.05   84.62   1
   1   7  11 2484.28   96.18   1
   3   7  11 2665.35  103.93   1
   5   7  11 3885.98  134.45   1
  -6   8  11 6021.92  160.74   1
  -4   8  11 4791.99  134.30   1
  -2   8  11 9226.44  260.73   1
   0   8  11 6933.08  162.00   1
   2   8  11 8290.22  215.81   1
 -12   0  12  114.13   27.13   1
 -10   0  12 1550.81   97.10   1
  -8   0  12 5396.06  117.90   1
  -6   0  1215747.00  354.04   1
  -4   0  1222022.20  388.77   1
  -2   0  1238451.50 1108.54   1
   0   0  1245416.60  740.14   1
   2   0  1256523.10  910.97   1
   4   0  1227326.40  471.14   1
   6   0  12 6499.95  191.81   1
   8   0  12 6341.78  380.67   1
  10   0  12 1785.50  158.86   1
 -13   1  12 4142.66  251.18   1
 -11   1  12 9233.69  170.48   1
  -9   1  1217802.70  216.88   1
  -7   1  1217970.00  237.82   1
  -5   1  1214911.70  180.93   1
  -3   1  12 8331.46  121.66   1
  -1   1  12   93.13   21.36   1
   1   1  12  161.97   15.22   1
   3   1  12 2088.56   54.41   1
   5   1  12 5553.13  118.57   1
   7   1  12 6582.73  141.49   1
   9   1  12 9601.02  230.89   1
 -12   2  12   73.09   27.80   1
 -10   2  12 1217.15   57.75   1
  -8   2  12 4834.11  108.10   1
  -6   2  12 8726.45  136.43   1
  -4   2  1219978.70  250.83   1
  -2   2  1224622.00  324.23   1
   0   2  1229445.40  468.69   1
   2   2  1226439.50  321.45   1
   4   2  1218210.40  258.48   1
   6   2  1212626.50  261.34   1
   8   2  12 1990.68   86.10   1
 -11   3  12 4512.55  151.71   1
  -9   3  12 3544.22   92.86   1
  -7   3  12 5507.44  115.94   1
  -5   3  12 8474.75  132.79   1
  -3   3  12 3288.72  109.93   1
  -1   3  12 1589.63   57.08   1
   1   3  12 2715.55   91.36   1
   3   3  12 3843.35  133.85   1
   5   3  12 1264.28   68.74   1
   7   3  12 4402.38  133.40   1
   9   3  12 1636.19   83.08   1
 -10   4  12   21.35   18.82   1
  -8   4  12 1077.21   58.28   1
  -6   4  12 7889.23  147.62   1
  -4   4  12 5272.51   96.35   1
  -2   4  12 3077.16   68.21   1
   0   4  12 3595.81   80.55   1
   2   4  12 5457.17  192.18   1
   4   4  12 9139.21  284.21   1
   6   4  12 1971.72  113.05   1
   8   4  12  336.01   43.14   1
  -9   5  12  196.31   30.73   1
  -7   5  12  357.61   39.29   1
  -5   5  12  123.60   20.37   1
  -3   5  12 1378.54   44.12   1
  -1   5  12  115.10   17.68   1
   1   5  12 1162.26   47.47   1
   3   5  12 1153.99   60.36   1
   5   5  12 1704.15   66.67   1
   7   5  12   99.72   27.21   1
  -8   6  12   73.56   23.05   1
  -6   6  12   21.52   16.30   1
  -4   6  12   89.32   18.46   1
  -2   6  12  139.13   19.70   1
   0   6  12  277.48   30.85   1
   2   6  12   75.55   21.44   1
   4   6  12   82.72   26.87   1
   6   6  12   98.64   25.86   1
  -7   7  12  993.52   62.81   1
  -5   7  12  142.58   27.25   1
  -3   7  12 1137.48   50.28   1
  -1   7  12  913.96   51.91   1
   1   7  12  104.81   40.20   1
   3   7  12  184.18   32.23   1
   5   7  12  362.47   45.68   1
  -4   8  12 3402.38  128.06   1
  -2   8  12 2052.20   94.42   1
   0   8  12 2951.13  122.50   1
   2   8  12 2072.92   95.32   1
 -11   1  13  221.45   24.79   1
  -9   1  13 1618.10   53.36   1
  -7   1  13 1065.48   39.92   1
  -5   1  13 2253.97   55.65   1
  -3   1  13 2316.81   51.85   1
  -1   1  13  260.46   29.29   1
   1   1  13  618.92   25.59   1
   3   1  13 1122.97   35.54   1
   5   1  13   83.61   17.42   1
   7   1  13   56.25   16.85   1
   9   1  13  518.68   53.14   1
 -12   2  13  585.21   58.99   1
 -10   2  13   26.02   15.52   1
  -8   2  13 1038.50   43.11   1
  -6   2  13 1224.01   42.16   1
  -4   2  13 5126.67   91.79   1
  -2   2  13 2558.18   54.37   1
   0   2  13 3530.88   68.41   1
   2   2  1316849.80  220.35   1
   4   2  13 5784.04  109.29   1
   6   2  13 5943.85  155.33   1
   8   2  13 1357.62   72.04   1
 -11   3  13 4293.55  148.62   1
  -9   3  13 4304.88  106.94   1
  -7   3  13 8147.32  169.08   1
  -5   3  1313330.60  195.49   1
  -3   3  13 9893.79  145.42   1
  -1   3  13 3749.43   82.59   1
   1   3  13   55.83   23.73   1
   3   3  13  171.51   47.91   1
   5   3  13   48.08   19.21   1
   7   3  13 1466.22   73.07   1
 -10   4  13   18.40   18.46   1
  -8   4  13  136.48   25.93   1
  -6   4  13 4300.85  110.49   1
  -4   4  13 6863.59  116.98   1
  -2   4  1313378.50  211.45   1
   0   4  1320459.40  294.83   1
   2   4  1311889.30  212.04   1
   4   4  1324110.50  382.78   1
   6   4  13 7625.53  258.21   1
   8   4  13 3747.82  130.63   1
  -9   5  1311378.40  240.29   1
  -7   5  1310362.80  217.41   1
  -5   5  13 7546.89  130.30   1
  -3   5  13 8237.92  133.39   1
  -1   5  13 6575.91  127.46   1
   1   5  13 1888.86   66.01   1
   3   5  13  108.61   23.53   1
   5   5  13 1477.63   73.47   1
   7   5  13  781.03   62.34   1
  -8   6  13  145.10   29.15   1
  -6   6  13 1816.37  105.05   1
  -4   6  13 8749.62  160.82   1
  -2   6  1317071.10  231.40   1
   0   6  1313522.90  247.98   1
   2   6  1316703.10  357.73   1
   4   6  13 8920.10  222.17   1
   6   6  13 8398.66  220.53   1
  -7   7  13 5916.17  192.21   1
  -5   7  13 3177.35  121.13   1
  -3   7  13 5014.98  112.96   1
  -1   7  13 2498.88   85.16   1
   1   7  13  640.25   55.28   1
   3   7  13   71.77   22.64   1
  -4   8  13 5303.35  168.92   1
  -2   8  13 6406.30  186.50   1
   0   8  13 6520.01  185.46   1
 -12   0  14 2419.76   97.88   1
 -10   0  14 1615.86   75.27   1
  -8   0  14  394.69   45.14   1
  -6   0  14  268.63   30.98   1
  -4   0  1421428.30  388.58   1
  -2   0  1413547.90  261.73   1
   0   0  1428288.90  488.41   1
   2   0  1420996.60  378.18   1
   4   0  1412099.10  299.35   1
   6   0  1423222.50  522.10   1
   8   0  1411050.80  328.52   1
 -11   1  1410200.90  186.54   1
  -9   1  1413651.10  223.47   1
  -7   1  1413795.10  236.27   1
  -5   1  1415309.30  236.61   1
  -3   1  1417873.70  233.79   1
  -1   1  1428675.70  349.77   1
   1   1  14 7782.34  120.42   1
   3   1  14  684.27   29.56   1
   5   1  14  110.31   19.42   1
   7   1  14 1476.24   72.05   1
 -12   2  14  481.07   55.16   1
 -10   2  14  632.26   40.02   1
  -8   2  14  433.91   31.94   1
  -6   2  14 1191.69   43.38   1
  -4   2  14 4721.26  100.51   1
  -2   2  1422237.00  315.27   1
   0   2  1411937.70  194.17   1
   2   2  1411431.20  163.28   1
   4   2  1421212.10  300.94   1
   6   2  14 9330.19  214.71   1
   8   2  14 5358.20  159.00   1
 -11   3  14 2528.77  135.85   1
  -9   3  14 6664.58  157.31   1
  -7   3  14 8144.95  163.83   1
  -5   3  14 6929.26  135.30   1
  -3   3  1410976.30  182.23   1
  -1   3  14 2047.86   59.12   1
   1   3  14 5224.74   92.04   1
   3   3  14  476.18   30.26   1
   5   3  14  418.31   57.88   1
   7   3  14  126.87   26.57   1
 -10   4  14   63.59   23.47   1
  -8   4  14  241.62   36.77   1
  -6   4  14  372.24   29.14   1
  -4   4  14  758.27   36.43   1
  -2   4  14 2624.06   71.65   1
   0   4  14 7022.44  152.79   1
   2   4  14 6670.52  141.13   1
   4   4  14 1783.64   65.69   1
   6   4  14 2018.55   86.82   1
  -9   5  14  513.57   50.24   1
  -7   5  14  910.55   66.33   1
  -5   5  14  738.47   39.16   1
  -3   5  14   71.87   30.87   1
  -1   5  14  606.34   43.90   1
   1   5  14   38.96   18.01   1
   3   5  14   57.01   40.71   1
   5   5  14   49.37   20.25   1
  -8   6  14   89.05   25.41   1
  -6   6  14   53.80   17.05   1
  -4   6  14  485.15   33.59   1
  -2   6  14  203.10   24.59   1
   0   6  14   82.49   20.65   1
   2   6  14   39.97   19.22   1
   4   6  14   38.02   18.56   1
  -5   7  14 1438.33   60.65   1
  -3   7  14 1197.24  110.70   1
  -1   7  14  900.10   54.29   1
   1   7  14  235.81   35.81   1
   3   7  14  308.81   40.99   1
 -11   1  15  751.51   49.73   1
  -9   1  15  385.69   35.49   1
  -7   1  15 4665.99   95.39   1
  -5   1  15  226.51   23.29   1
  -3   1  15  901.22   33.29   1
  -1   1  15 5606.97   96.97   1
   1   1  15   66.54   12.18   1
   3   1  15 1843.92   54.99   1
   5   1  15  474.33   36.77   1
   7   1  15   97.90   25.41   1
 -10   2  15   46.02   16.38   1
  -8   2  15  738.20   40.58   1
  -6   2  15  305.52   26.45   1
  -4   2  15   95.06   17.12   1
  -2   2  15 1733.65   54.93   1
   0   2  15 5835.94  100.39   1
   2   2  15 1927.34   50.96   1
   4   2  15 4307.90   94.36   1
   6   2  15 2101.13   86.62   1
   8   2  15 2524.17  104.26   1
 -11   3  15 1395.33   73.99   1
  -9   3  15 6382.46  125.35   1
  -7   3  15 8938.78  149.94   1
  -5   3  1512165.50  180.85   1
  -3   3  15 6331.67  125.46   1
  -1   3  15 6033.54  118.92   1
   1   3  1513563.00  216.51   1
   3   3  15 3211.38   78.21   1
   5   3  15  168.57   29.43   1
   7   3  15   71.66   25.01   1
 -10   4  15 1350.87   83.65   1
  -8   4  15  563.92   42.87   1
  -6   4  15  704.87   39.22   1
  -4   4  15  704.58   40.19   1
  -2   4  15 3280.61   92.99   1
   0   4  15 5468.35  113.52   1
   2   4  15 9156.83  264.10   1
   4   4  15 5535.87  156.67   1
   6   4  1510037.60  235.99   1
  -9   5  15 7375.81  209.06   1
  -7   5  15 8451.44  197.73   1
  -5   5  1511034.60  174.41   1
  -3   5  1516368.50  305.54   1
  -1   5  1513807.50  241.02   1
   1   5  15 7570.91  190.96   1
   3   5  15 2034.17   87.90   1
   5   5  15 1036.22   69.76   1
  -8   6  15  331.33   46.45   1
  -6   6  15   49.24   18.11   1
  -4   6  15  542.29   36.39   1
  -2   6  15 3330.62  102.40   1
   0   6  15 4388.32  137.84   1
   2   6  15 5846.41  168.41   1
   4   6  15 9524.25  239.02   1
  -5   7  15 9520.49  260.53   1
  -3   7  15 7061.01  197.63   1
  -1   7  15 7772.06  177.36   1
   1   7  15 3922.39  135.48   1
 -10   0  16 5094.91  201.83   1
  -8   0  16  686.61   74.28   1
  -6   0  16  521.17  221.96   1
  -4   0  16 6769.61  218.00   1
  -2   0  16 2862.00   91.28   1
   0   0  16 4173.04  115.93   1
   2   0  16 6554.09  179.74   1
   4   0  1615610.00  375.59   1
   6   0  16 8889.87  256.48   1
 -11   1  16 1091.24   58.58   1
  -9   1  16 4851.28  115.70   1
  -7   1  1617403.10  341.38   1
  -5   1  1623209.10  340.15   1
  -3   1  1623838.50  342.71   1
  -1   1  1615441.80  211.90   1
   1   1  1613385.60  189.53   1
   3   1  16 9269.75  158.93   1
   5   1  16 3403.65   94.77   1
   7   1  16  825.81   61.64   1
 -10   2  16 1245.64   60.64   1
  -8   2  16 2039.13   62.52   1
  -6   2  16 1698.08   60.62   1
  -4   2  16  189.67   22.88   1
  -2   2  16  273.34   26.16   1
   0   2  16 4530.33   98.62   1
   2   2  1610609.30  174.81   1
   4   2  16 5923.41  131.59   1
   6   2  16 7091.02  183.79   1
  -9   3  16 4177.25  105.16   1
  -7   3  16 6260.49  119.97   1
  -5   3  1610421.00  185.76   1
  -3   3  16 5761.07  120.21   1
  -1   3  16 7964.77  147.54   1
   1   3  16 5906.45  118.80   1
   3   3  16 4101.42  141.46   1
   5   3  16 1154.54   63.19   1
 -10   4  16  409.04   39.98   1
  -8   4  16  106.73   22.40   1
  -6   4  16  776.99   42.06   1
  -4   4  16  169.51   31.31   1
  -2   4  16 1466.68   60.86   1
   0   4  16 2012.04   64.24   1
   2   4  16 1725.25   80.07   1
   4   4  16 2245.16   93.78   1
   6   4  16 2845.85  188.33   1
  -7   5  16  879.54   53.13   1
  -5   5  16  424.24   33.22   1
  -3   5  16  677.24   42.97   1
  -1   5  16  230.43   27.02   1
   1   5  16  506.59   51.90   1
   3   5  16   -1.55   16.36   1
  -6   6  16  387.23   38.06   1
  -4   6  16   83.39   22.04   1
  -2   6  16  112.95   21.37   1
   0   6  16   45.55   20.30   1
   2   6  16  400.11   46.71   1
  -3   7  16  680.01   64.13   1
  -1   7  16 1015.22   68.60   1
 -11   1  17  287.42   33.85   1
  -9   1  17  725.82   57.01   1
  -7   1  17  314.69   36.82   1
  -5   1  17 2597.73   89.48   1
  -3   1  17 1969.13   62.70   1
  -1   1  17  281.18   22.74   1
   1   1  17 2630.66   64.41   1
   3   1  17  822.97   45.03   1
   5   1  17  772.30   47.88   1
 -10   2  17 3642.61  102.01   1
  -8   2  17 1530.76   55.10   1
  -6   2  17 1112.53   52.02   1
  -4   2  17  859.26   44.45   1
  -2   2  17   25.10   12.81   1
   0   2  17    7.57   11.83   1
   2   2  17  396.01   31.32   1
   4   2  17 1120.11   51.69   1
   6   2  17  850.44   62.45   1
  -9   3  17  669.75   42.64   1
  -7   3  17 4702.23  102.39   1
  -5   3  17 3143.73   87.24   1
  -3   3  17 8297.39  157.22   1
  -1   3  1711214.60  220.16   1
   1   3  17 7393.40  158.71   1
   3   3  17 6005.10  139.59   1
   5   3  17 2859.74  105.20   1
  -8   4  17 4413.21  102.65   1
  -6   4  17 2006.03   63.11   1
  -4   4  17 1234.19   53.21   1
  -2   4  17  685.26   42.36   1
   0   4  17  216.75   25.47   1
   2   4  17 1905.75   85.02   1
   4   4  17 2230.61  106.35   1
  -7   5  17 3748.57  121.32   1
  -5   5  1711745.20  226.52   1
  -3   5  1711630.30  207.71   1
  -1   5  17 9430.00  176.58   1
   1   5  17 8586.26  280.83   1
   3   5  17 9452.66  235.89   1
  -6   6  17 2409.07   82.47   1
  -4   6  17 1514.31   63.00   1
  -2   6  17  332.49   37.71   1
   0   6  17  783.92   63.14   1
 -10   0  18 4460.35  193.18   1
  -8   0  1810446.70  323.42   1
  -6   0  18 8390.94  269.92   1
  -4   0  18 2287.33  146.66   1
  -2   0  18 2831.46   97.00   1
   0   0  18  364.00   47.35   1
   2   0  18  150.68   26.86   1
   4   0  18 2230.02  107.41   1
   6   0  18 3222.05  139.58   1
  -9   1  18 1043.93   68.02   1
  -7   1  18 1870.00   80.07   1
  -5   1  18 8399.72  206.46   1
  -3   1  1814773.90  239.34   1
  -1   1  1815825.20  250.29   1
   1   1  1816565.00  232.11   1
   3   1  1811128.60  208.56   1
   5   1  18 7045.81  157.09   1
 -10   2  18 9177.67  183.09   1
  -8   2  18 4362.42  131.44   1
  -6   2  18 2691.15   81.97   1
  -4   2  18 3478.77   97.85   1
  -2   2  18  872.62   48.57   1
   0   2  18  216.19   25.17   1
   2   2  18  618.27   43.95   1
   4   2  18  858.15   49.03   1
  -9   3  18   90.39   19.68   1
  -7   3  18 1664.97   65.54   1
  -5   3  18 2438.84   77.36   1
  -3   3  18 7457.23  149.30   1
  -1   3  1810000.00  180.43   1
   1   3  18 5844.92  139.00   1
   3   3  18 5569.20  161.21   1
  -8   4  18 2214.99   71.34   1
  -6   4  18  508.44   42.16   1
  -4   4  18   32.40   14.55   1
  -2   4  18  136.09   22.13   1
   0   4  18   25.28   16.56   1
   2   4  18   69.89   22.79   1
   4   4  18  602.62   71.21   1
  -7   5  18   35.47   19.51   1
  -5   5  18  986.60   55.48   1
  -3   5  18 1116.16   54.94   1
  -1   5  18  863.69   49.62   1
   1   5  18  804.73   63.76   1
  -2   6  18  194.31   31.96   1
  -9   1  19  119.18   28.29   1
  -7   1  19  169.79   29.56   1
  -5   1  19  232.48   33.84   1
  -3   1  19  749.58   43.94   1
  -1   1  19  356.46   36.19   1
   1   1  19 1825.56   55.44   1
   3   1  19  755.51   47.44   1
  -8   2  19 2250.12   92.76   1
  -6   2  19 2207.38   75.22   1
  -4   2  19 1284.10   54.74   1
  -2   2  19 1905.27   65.83   1
   0   2  19  869.87   46.95   1
   2   2  19  100.78   21.52   1
   4   2  19  152.13   29.77   1
  -7   3  19   45.95   18.75   1
  -5   3  19 1513.69   71.54   1
  -3   3  19 3069.23   88.16   1
  -1   3  19 6261.26  174.01   1
   1   3  19 5075.05  134.77   1
   3   3  19 3951.14  162.05   1
  -6   4  19 5071.06  139.10   1
  -4   4  19 4919.52  120.45   1
  -2   4  19 3043.57   88.92   1
   0   4  19 1529.48   66.96   1
   2   4  19  479.70   51.09   1
  -5   5  19 1739.63   69.71   1
  -3   5  19 4921.39  122.27   1
  -1   5  19 7082.58  191.27   1
  -8   0  20 8533.42  348.69   1
  -6   0  2012674.90  372.90   1
  -4   0  20 6665.79  273.42   1
  -2   0  2010894.60  321.39   1
   0   0  20 4303.48  200.28   1
   2   0  20  660.34   65.34   1
  -7   1  20  192.94   31.80   1
  -5   1  20 1052.37   66.50   1
  -3   1  20 2681.04   81.22   1
  -1   1  20 6192.54  133.30   1
   1   1  20 6854.28  157.71   1
   3   1  20 8751.62  182.50   1
  -8   2  20 5392.20  163.05   1
  -6   2  20 6704.24  172.75   1
  -4   2  20 8637.63  171.79   1
  -2   2  20 4184.11  105.97   1
   0   2  20 2605.41  124.69   1
   2   2  20 1059.22   57.77   1
  -7   3  20  215.94   30.45   1
  -5   3  20  523.00   43.14   1
  -3   3  20 2115.03   73.46   1
  -1   3  20 3082.13   89.29   1
   1   3  20 4255.06  119.88   1
  -4   4  20 1460.10   63.18   1
  -2   4  20  515.95   42.21   1
   0   4  20 1036.95   61.26   1
  -7   1  21   23.60   25.68   1
  -5   1  21   32.52   19.57   1
  -3   1  21    0.63   19.59   1
  -1   1  21  645.83   44.66   1
   1   1  21   52.49   19.92   1
  -6   2  21 1789.66   83.27   1
  -4   2  21 1675.57   65.95   1
  -2   2  21 3032.35   90.05   1
   0   2  21 1892.43   76.42   1
  -5   3  21   46.79   18.91   1
  -3   3  21  524.62   43.08   1
  -1   3  21 1362.95   58.98   1
  -4   0  22 9213.97  625.52   1
  -2   0  22 5259.14  208.36   1
   0   0  22 8479.47  278.40   1
  -5   1  22  872.61   66.20   1
  -3   1  22   30.23   21.14   1
  -1   1  22 1197.46   67.16   1
  -4   2  22 5375.97  153.76   1
  -2   2  22 5206.88  168.34   1
   0   0   0    0.00    0.00   1
;
_shelx_res_checksum     69696
_shelx_res_file
;
TITL ic14830
CELL  0.71073  10.7999   7.7939  17.4060   90.000  101.748   90.000
ZERR     8.00   0.0013   0.0009   0.0020    0.000    0.002    0.000
LATT   7
SYMM  - X,   Y, 1/2 - Z
SFAC  I    N    C    H
UNIT  8    24   48   32
MERG   2
SHEL 999 0.800
DELU
EQIV  $1 -x+1, -y+1, -z+1
HTAB  N2 N1_$1
EQIV  $2 0.5-x, 0.5+y, 0.5-z
RTAB  C..N C6 N3_$2
RTAB  I..N I1 N3_$2
RTAB  CIN  C6 I1 N3_$2
FMAP   2
PLAN    5
SIZE     0.250   0.320   0.350
ACTA    50.00
BOND   $H
LIST   4
L.S.  10
TEMP  -123.00
WGHT    0.015600    1.917300
FVAR       1.00180
I1    1    0.230445    1.042826    0.292632    11.00000    0.02567    0.01896 =
         0.02189    0.00504    0.00242    0.00157
N1    2    0.467255    0.696940    0.560072    11.00000    0.02149    0.01956 =
         0.01864    0.00117    0.00202   -0.00276
N2    2    0.443268    0.657897    0.420630    11.00000    0.02217    0.01727 =
         0.01836    0.00038    0.00203    0.00425
AFIX  43
H2A   4    0.486859    0.562178    0.421916    11.00000   -1.20000
AFIX   0
N3    2    0.385027    0.739587    0.353411    11.00000    0.02290    0.01919 =
         0.01743    0.00186    0.00217   -0.00071
C1    3    0.436799    0.808268    0.611833    11.00000    0.02636    0.02404 =
         0.01740   -0.00152    0.00429   -0.00745
AFIX  43
H1    4    0.464141    0.782240    0.665955    11.00000   -1.20000
AFIX   0
C2    3    0.368153    0.959420    0.592719    11.00000    0.02813    0.02344 =
         0.02518   -0.00636    0.01051   -0.00621
AFIX  43
H2    4    0.351749    1.032487    0.633180    11.00000   -1.20000
AFIX   0
C3    3    0.324204    1.002729    0.515327    11.00000    0.02412    0.01589 =
         0.02871   -0.00222    0.00969   -0.00200
AFIX  43
H3    4    0.275818    1.103783    0.501006    11.00000   -1.20000
AFIX   0
C4    3    0.353889    0.891469    0.458681    11.00000    0.01806    0.01380 =
         0.02178    0.00106    0.00511   -0.00357
C5    3    0.424858    0.744119    0.485023    11.00000    0.01708    0.01603 =
         0.02003   -0.00086    0.00314   -0.00369
C6    3    0.332646    0.878483    0.375961    11.00000    0.01872    0.01682 =
         0.02048    0.00261    0.00232   -0.00056
HKLF 4
REM  ic14830
REM R1 =  0.0166 for    1423 Fo > 4sig(Fo)  and  0.0176 for all    1470 data
REM     91 parameters refined using     26 restraints
END
WGHT      0.0156      1.9173
REM Highest difference peak  0.402,  deepest hole -0.455,  1-sigma level  0.083
Q1    1   0.2636  1.1223  0.3317  11.00000  0.05    0.40
Q2    1   0.2380  1.1703  0.2992  11.00000  0.05    0.37
Q3    1   0.3667  0.8032  0.4712  11.00000  0.05    0.34
Q4    1   0.2858  0.9600  0.3425  11.00000  0.05    0.33
Q5    1   0.3690  0.9649  0.4884  11.00000  0.05    0.26
;
_shelxl_version_number         .2013
