# Supplementary material for: 3-Iodo-1H-pyrazolo­[3,4-b]pyridine
Source: Acta Crystallogr Sect E Struct Rep Online. 2014 May 10;70(Pt 6):o650. doi: 10.1107/S1600536814010009 (PMC4051060; doi:10.1107/S1600536814010009)
Supplement: Supplementary file 2 [file e-70-0o650-Isup2.hkl]

#
# h,k,l, Fc-squared, Fo-squared, sigma(Fo-squared), status flag
#
data_I
_shelx_title ' ic14830'
_shelx_refln_list_code          4
_shelx_F_calc_maximum      394.22
_exptl_crystal_F_000       912.00
_reflns_d_resolution_high  0.8004

loop_
 _space_group_symop_operation_xyz
 'x, y, z'
 '-x, y, -z+1/2'
 'x+1/2, y+1/2, z'
 '-x+1/2, y+1/2, -z+1/2'
 '-x, -y, -z'
 'x, -y, z-1/2'
 '-x+1/2, -y+1/2, -z'
 'x+1/2, -y+1/2, z-1/2'

_cell_length_a    10.7999
_cell_length_b     7.7939
_cell_length_c    17.4060
_cell_angle_alpha  90.000
_cell_angle_beta  101.748
_cell_angle_gamma  90.000

_shelx_F_squared_multiplier     1.000

loop_
 _refln_index_h
 _refln_index_k
 _refln_index_l
 _refln_F_squared_calc
 _refln_F_squared_meas
 _refln_F_squared_sigma
 _refln_observed_status
   2   0   0      82558.30      79580.12      1230.22 o
   4   0   0      39593.67      37299.14       592.85 o
   6   0   0      30362.95      30127.91       495.94 o
   8   0   0       7151.56       6924.49       147.58 o
  10   0   0       6677.67       6490.10       196.41 o
  12   0   0         90.36        111.67        46.99 o
   1   1   0         13.43        110.17         5.24 o
   3   1   0        159.37        269.70         9.62 o
   5   1   0      21730.50      21525.04       253.74 o
   7   1   0      37192.15      37874.46       439.23 o
   9   1   0      24809.77      24615.60       480.49 o
  11   1   0      14093.72      13896.87       291.40 o
  13   1   0       5976.26       6222.44       220.57 o
   0   2   0      55439.01      50568.57       950.16 o
   2   2   0     155407.45     136916.06      3666.40 o
   4   2   0      42337.21      41782.66       513.16 o
   6   2   0       8910.77       8587.91       117.32 o
   8   2   0      10166.59       9808.55       335.64 o
  10   2   0       1408.07       1312.20        64.77 o
  12   2   0        218.90        213.04        34.49 o
   1   3   0        660.39        776.31        25.89 o
   3   3   0       6791.86       6814.79       103.80 o
   5   3   0       8486.88       8387.79       128.33 o
   7   3   0      10724.28      10473.42       185.85 o
   9   3   0       9759.07       9356.09       181.31 o
  11   3   0       4948.53       4951.85       146.79 o
   0   4   0      26346.75      26703.56       473.73 o
   2   4   0      11921.01      11336.60       169.11 o
   4   4   0       6956.00       6924.92       123.89 o
   6   4   0       7277.65       7118.55       139.27 o
   8   4   0       1864.76       1754.80        62.26 o
  10   4   0          2.43         15.08        15.15 o
  12   4   0          7.43         26.05        26.98 o
   1   5   0        859.90        940.76        28.34 o
   3   5   0        357.19        347.64        23.94 o
   5   5   0        910.33        872.77        34.81 o
   7   5   0        192.62        267.53        28.33 o
   9   5   0        755.39        753.47        75.01 o
  11   5   0       1061.59        954.26        93.64 o
   0   6   0         27.50         55.36        15.65 o
   2   6   0        258.53        285.54        23.00 o
   4   6   0        193.85        201.81        22.78 o
   6   6   0        301.15        366.82        43.26 o
   8   6   0        791.27        694.40        61.07 o
  10   6   0         14.00         19.29        24.31 o
   1   7   0        194.30        236.90        22.94 o
   3   7   0       1114.27       1156.95        43.95 o
   5   7   0       1209.86       1226.85        75.19 o
   7   7   0        184.96        209.67        37.63 o
   9   7   0        536.19        594.86        63.57 o
   0   8   0       3500.75       3558.10       139.03 o
   2   8   0       3155.99       3192.07        94.70 o
   4   8   0       8129.10       7788.75       233.53 o
   6   8   0       3468.14       3305.31       126.32 o
   1   9   0        383.64        360.78        53.41 o
   3   9   0       1846.80       1917.29        86.78 o
   5   9   0       3337.44       3476.46       166.44 o
 -13   1   1        850.83        943.28        93.03 o
 -11   1   1        323.33        338.60        41.02 o
  -9   1   1       1671.82       1721.38        51.24 o
  -7   1   1       4400.87       4448.52        83.38 o
  -5   1   1          7.20         49.81        17.60 o
  -3   1   1      58759.83      59995.96      1534.58 o
  -1   1   1       3073.44       3229.80        40.49 o
   1   1   1      13153.67      13399.46       157.35 o
   3   1   1       5996.51       6448.47        91.31 o
   5   1   1       1901.18       1814.26        40.38 o
   7   1   1          3.25         26.34         6.17 o
   9   1   1       1895.96       1942.38        62.82 o
  11   1   1       1353.41       1404.24        70.24 o
  13   1   1        192.85        267.79        50.66 o
 -12   2   1        541.36        597.74        54.07 o
 -10   2   1        162.19        148.24        27.00 o
  -8   2   1       1292.63       1310.32        42.07 o
  -6   2   1      17606.92      18577.08       227.56 o
  -4   2   1       3685.63       3317.57        55.60 o
  -2   2   1       7404.30       7476.57       111.13 o
   0   2   1      34665.82      32814.32       797.61 o
   2   2   1      30831.12      31671.94       391.64 o
   4   2   1      39016.91      39986.34       450.45 o
   6   2   1       9248.31       9365.38       140.59 o
   8   2   1       3699.18       3536.51        87.71 o
  10   2   1       1273.45       1290.21        83.82 o
  12   2   1        447.70        465.21        49.72 o
 -11   3   1       5662.46       5801.86       161.34 o
  -9   3   1       5188.86       5050.10       118.04 o
  -7   3   1      19142.16      18822.29       297.82 o
  -5   3   1      44647.36      46413.06       579.92 o
  -3   3   1       6426.60       6339.07        98.11 o
  -1   3   1       7401.41       7303.21        95.54 o
   1   3   1        648.86        625.63        17.65 o
   3   3   1       1327.28       1307.06        35.29 o
   5   3   1       1144.97        953.26        28.61 o
   7   3   1       5399.12       5317.27       114.11 o
   9   3   1       5396.60       5202.51       121.37 o
  11   3   1       5728.58       5775.83       162.61 o
 -12   4   1        255.68        365.90        61.46 o
 -10   4   1         70.29         97.89        26.10 o
  -8   4   1       5822.17       5446.53       122.42 o
  -6   4   1       6842.72       6795.81       115.64 o
  -4   4   1      28979.22      29362.67       422.37 o
  -2   4   1      31905.58      31421.74       363.60 o
   0   4   1      48965.48      46305.95       852.10 o
   2   4   1      75133.03      72963.27      1732.38 o
   4   4   1      37366.38      37534.79       478.60 o
   6   4   1      21593.29      21359.34       332.86 o
   8   4   1      10025.78       9853.84       188.79 o
  10   4   1       5142.00       5225.37       130.13 o
 -11   5   1       9521.67       9989.46       255.54 o
  -9   5   1      18426.15      18365.44       377.81 o
  -7   5   1      14444.69      15007.86       257.05 o
  -5   5   1      21237.74      21036.91       396.92 o
  -3   5   1      19237.34      19977.93       322.29 o
  -1   5   1       6659.28       6292.53        95.33 o
   1   5   1        988.63        960.58        28.66 o
   3   5   1         62.69        118.14        29.47 o
   5   5   1       2064.81       2151.60        54.91 o
   7   5   1      11968.48      11842.48       215.56 o
   9   5   1       9967.88       9957.32       200.26 o
  11   5   1       4765.61       4978.04       204.81 o
 -10   6   1        155.18        105.73        39.03 o
  -8   6   1        687.92        730.22        62.26 o
  -6   6   1       6572.87       6557.20       190.53 o
  -4   6   1      15491.76      14954.55       223.94 o
  -2   6   1      36730.50      35121.20       556.26 o
   0   6   1      49142.66      47695.93      1285.23 o
   2   6   1      37007.20      35196.52       467.22 o
   4   6   1      21999.47      22357.34       312.75 o
   6   6   1      16671.54      16466.29       281.15 o
   8   6   1      12293.78      12253.89       281.89 o
  10   6   1       3400.72       3391.03       132.02 o
  -9   7   1       7224.62       7396.16       212.48 o
  -7   7   1      14475.77      14940.60       329.87 o
  -5   7   1       8681.02       8596.49       184.61 o
  -3   7   1       6204.93       6332.23       160.53 o
  -1   7   1       3048.37       3158.55       108.58 o
   1   7   1       3004.68       2884.55        72.07 o
   3   7   1          5.38         39.04        11.86 o
   5   7   1       5871.58       5736.68       162.85 o
   7   7   1       4382.27       4700.50       151.72 o
   9   7   1       5854.66       6130.37       363.90 o
  -6   8   1       2878.14       2869.92       116.99 o
  -4   8   1       6316.93       6284.10       148.80 o
  -2   8   1      10955.63      11047.94       214.78 o
   0   8   1      15847.21      16140.97       327.19 o
   2   8   1      13030.66      13383.62       246.85 o
   4   8   1      10680.81      10782.10       486.45 o
   6   8   1       5460.09       5140.46       163.40 o
  -5   9   1       3380.84       3518.32       207.20 o
  -3   9   1       2720.70       2521.31       102.71 o
  -1   9   1       1234.74       1207.13        84.09 o
   1   9   1        133.32        126.46        32.91 o
   3   9   1          3.76         63.49        25.40 o
 -12   0   2       2618.12       2754.43       180.74 o
 -10   0   2       3722.09       3681.09       135.60 o
  -8   0   2       1664.10       1684.35        59.99 o
  -6   0   2       4109.45       4123.63        96.49 o
  -4   0   2      41146.43      42425.45       674.84 o
  -2   0   2     122332.90     113985.79      2126.88 o
   0   0   2      18419.03      19154.80       302.26 o
   2   0   2     123188.90     120191.39      5071.36 o
   4   0   2      86963.04      86899.10      1995.80 o
   6   0   2      72098.21      71027.46      1116.61 o
   8   0   2      35524.88      36321.66       742.11 o
  10   0   2       9715.59       9615.10       260.98 o
  12   0   2       3058.44       3174.14       204.79 o
 -13   1   2       7954.00       7956.45       206.64 o
 -11   1   2      13087.84      12820.15       272.22 o
  -9   1   2      24809.12      24924.48       355.29 o
  -7   1   2      32560.01      31897.62       551.72 o
  -5   1   2      56924.28      57643.14       708.67 o
  -3   1   2     143190.06     142606.53      4241.83 o
  -1   1   2      53456.14      56579.48       894.58 o
   1   1   2      13203.65      13211.54       165.68 o
   3   1   2        239.24        278.98        11.83 o
   5   1   2       1744.67       1779.60        44.04 o
   7   1   2       3431.96       3211.21        66.02 o
   9   1   2       6161.07       6243.84       130.22 o
  11   1   2       6318.93       6214.80       167.13 o
 -12   2   2       1307.43       1256.38        69.62 o
 -10   2   2        763.02        747.32        42.35 o
  -8   2   2        326.24        393.62        25.18 o
  -6   2   2      19190.60      20383.46       248.05 o
  -4   2   2      19673.55      20052.75       208.18 o
  -2   2   2       7724.86       7552.48        94.90 o
   0   2   2      70826.55      68871.14       931.24 o
   2   2   2      68385.84      66413.01       815.15 o
   4   2   2      80392.70      79772.01       960.02 o
   6   2   2      33048.30      32747.16       418.94 o
   8   2   2      18477.42      18642.35       298.20 o
  10   2   2      10049.97       9962.44       226.36 o
  12   2   2       2135.48       2146.07        94.06 o
 -11   3   2       6655.11       6505.31       279.82 o
  -9   3   2       5353.72       5263.98       120.49 o
  -7   3   2      21987.38      21924.01       299.29 o
  -5   3   2      47246.34      48368.20       596.79 o
  -3   3   2      15893.29      16157.41       209.76 o
  -1   3   2      24212.34      24093.38       387.91 o
   1   3   2        397.53        316.26        40.72 o
   3   3   2        111.33        122.78        11.08 o
   5   3   2        153.89        171.83        21.71 o
   7   3   2       1926.76       1862.75        67.96 o
   9   3   2       3604.10       3565.02        95.80 o
  11   3   2       2330.26       2488.53        99.69 o
 -12   4   2       1812.45       1662.90       132.74 o
 -10   4   2         28.39         55.27        27.74 o
  -8   4   2       2442.08       2295.15        89.50 o
  -6   4   2         90.92        116.37        13.59 o
  -4   4   2       1647.82       1484.00        47.03 o
  -2   4   2       4305.08       4162.92        65.74 o
   0   4   2      10276.58      10286.09       134.75 o
   2   4   2      21453.71      22610.33       268.06 o
   4   4   2      14431.05      14679.14       229.04 o
   6   4   2      10592.46      10484.48       210.69 o
   8   4   2       2949.12       2777.61        82.41 o
  10   4   2       1279.82       1269.84        69.34 o
 -11   5   2        108.22         61.18        27.99 o
  -9   5   2        974.87        936.98        66.78 o
  -7   5   2       2031.85       1921.32        83.38 o
  -5   5   2       3446.13       3308.54        71.54 o
  -3   5   2       5258.46       5465.57        91.66 o
  -1   5   2        336.87        426.68        20.24 o
   1   5   2          4.65         25.43        10.05 o
   3   5   2         17.49         39.81        13.05 o
   5   5   2         14.09         20.03        11.56 o
   7   5   2        320.60        316.41        34.08 o
   9   5   2        308.46        336.89        35.07 o
  11   5   2        405.11        464.88        68.89 o
 -10   6   2         21.03         60.17        25.44 o
  -8   6   2          4.37         15.38        19.72 o
  -6   6   2        419.29        415.46        45.11 o
  -4   6   2        165.45        197.41        24.73 o
  -2   6   2        736.50        765.93        28.50 o
   0   6   2        271.80        297.72        20.66 o
   2   6   2        189.21        201.38        22.62 o
   4   6   2         86.43        131.17        17.27 o
   6   6   2         73.43        167.97        45.05 o
   8   6   2          7.17         10.23        22.86 o
  10   6   2         20.45         32.48        25.93 o
  -9   7   2       1381.69       1393.75        86.07 o
  -7   7   2       1056.76       1146.60       108.93 o
  -5   7   2       1808.46       1786.95        67.86 o
  -3   7   2       1236.32       1283.51        54.85 o
  -1   7   2        430.35        450.16        29.86 o
   1   7   2        667.41        723.63        34.82 o
   3   7   2        410.99        441.83        30.11 o
   5   7   2        654.63        641.90        85.85 o
   7   7   2        239.02        264.07        39.76 o
  -6   8   2        422.92        409.51        50.61 o
  -4   8   2       1041.95       1075.34        74.65 o
  -2   8   2       1162.50       1199.58        75.14 o
   0   8   2       6295.26       6272.34       224.64 o
   2   8   2      12542.02      12565.07       208.60 o
   4   8   2       2799.81       3216.86       117.82 o
   6   8   2       3103.46       3299.99       125.98 o
  -5   9   2       4642.04       4832.79       270.21 o
  -3   9   2       3872.07       3915.99       241.11 o
  -1   9   2       1398.53       1484.47        75.54 o
   1   9   2       1341.90       1316.28       110.35 o
   3   9   2       1424.40       1469.55       232.32 o
 -13   1   3         43.63         69.28        24.65 o
 -11   1   3       1734.29       1761.40        77.53 o
  -9   1   3       2184.55       2210.06        60.24 o
  -7   1   3       2256.71       2186.03        48.11 o
  -5   1   3      12669.71      13326.32       168.88 o
  -3   1   3        991.22        859.82        22.21 o
  -1   1   3       2467.49       2710.72        38.32 o
   1   1   3       2322.21       2261.70        33.65 o
   3   1   3       6359.18       6972.19       114.74 o
   5   1   3        542.81        569.85        23.45 o
   7   1   3        227.58        257.79        18.76 o
   9   1   3        303.97        309.75        28.79 o
  11   1   3         81.83         89.89        25.05 o
 -12   2   3        536.43        573.95        51.95 o
 -10   2   3        546.26        574.89        40.12 o
  -8   2   3         15.54         44.11         9.78 o
  -6   2   3       3687.36       4105.21        68.89 o
  -4   2   3       1938.40       2063.45        47.18 o
  -2   2   3      12057.25      12342.87       184.06 o
   0   2   3      12916.71      13907.63       180.43 o
   2   2   3      34088.13      32908.98       370.24 o
   4   2   3      14506.59      14737.53       197.63 o
   6   2   3       9621.15       9395.28       177.41 o
   8   2   3       9303.75       9340.04       172.37 o
  10   2   3       2967.19       2862.04       102.14 o
  12   2   3       1899.60       1875.55        88.56 o
 -11   3   3       3047.06       2919.92       139.05 o
  -9   3   3      19820.70      19565.22       318.44 o
  -7   3   3      25538.25      25315.47       268.60 o
  -5   3   3      15799.18      15626.03       194.97 o
  -3   3   3      35267.60      35637.63       439.90 o
  -1   3   3      25619.05      26043.74       360.13 o
   1   3   3      28352.93      29196.07       333.96 o
   3   3   3       4700.38       4917.87        75.44 o
   5   3   3       1323.46       1203.99        39.75 o
   7   3   3         93.00        113.76        18.33 o
   9   3   3       1108.35       1149.74        60.61 o
  11   3   3       2085.39       2041.69        94.82 o
 -12   4   3       1467.58       1700.98       111.76 o
 -10   4   3       1822.14       1906.71        87.68 o
  -8   4   3       3844.70       3640.39       118.18 o
  -6   4   3       1445.94       1394.37        45.86 o
  -4   4   3       1120.58       1228.97        56.82 o
  -2   4   3      14851.65      14592.06       182.39 o
   0   4   3      28528.05      28683.02       335.03 o
   2   4   3      31892.25      31402.91       320.73 o
   4   4   3      39524.54      40735.44       575.58 o
   6   4   3      28668.03      28432.83       429.80 o
   8   4   3      14030.03      14199.08       250.66 o
  10   4   3      10500.04      10006.10       235.76 o
 -11   5   3      11380.65      10794.36       329.41 o
  -9   5   3       8557.00       8556.62       217.71 o
  -7   5   3      19683.16      19359.36       382.06 o
  -5   5   3      39471.21      38779.30       577.07 o
  -3   5   3      43897.02      43694.77       701.64 o
  -1   5   3      38678.79      38181.65       719.35 o
   1   5   3      15250.86      15398.85       213.59 o
   3   5   3       6613.21       6652.93       127.03 o
   5   5   3       2262.20       2160.51        66.53 o
   7   5   3        150.78        188.11        25.24 o
   9   5   3       1193.99       1153.06        56.71 o
 -10   6   3       3004.28       3097.06       124.50 o
  -8   6   3        788.93        762.38        63.43 o
  -6   6   3         38.48         21.63        14.31 o
  -4   6   3       8018.04       8020.24       161.61 o
  -2   6   3       6277.55       6317.62       101.43 o
   0   6   3      14038.99      13346.95       343.36 o
   2   6   3      23800.95      24231.98       375.57 o
   4   6   3      32565.53      32498.46       434.77 o
   6   6   3      26231.51      26787.06       422.24 o
   8   6   3      11679.88      11895.29       231.01 o
  -9   7   3       8414.21       8432.42       231.73 o
  -7   7   3      10631.96      10717.04       323.09 o
  -5   7   3      15401.75      15569.63       280.96 o
  -3   7   3      27416.18      27839.27       440.68 o
  -1   7   3      23578.58      23411.04       373.59 o
   1   7   3       5387.38       5442.89       170.66 o
   3   7   3       2602.96       2505.46        67.71 o
   5   7   3        497.01        532.32        40.85 o
   7   7   3         16.77         56.73        31.98 o
  -6   8   3        268.55        313.88        45.67 o
  -4   8   3        925.46        904.52        53.57 o
  -2   8   3       3546.11       3593.30       162.42 o
   0   8   3       3833.49       3622.03       116.55 o
   2   8   3      12986.59      13286.87       242.72 o
   4   8   3      12855.46      13395.47       330.75 o
   6   8   3       7256.40       7699.76       257.64 o
  -5   9   3       6205.35       6121.92       187.99 o
  -3   9   3       5560.73       5550.24       167.25 o
  -1   9   3       1454.56       1505.86        77.29 o
   1   9   3       3428.27       3420.52       148.68 o
   3   9   3        188.16        215.54        69.10 o
 -12   0   4       9252.32      10131.45       404.40 o
 -10   0   4       7335.02       7282.17       340.26 o
  -8   0   4      11455.59      11452.78       228.23 o
  -6   0   4       5069.28       5244.58       118.42 o
  -4   0   4       1986.80       2025.31        56.15 o
  -2   0   4      18455.15      18862.65       250.76 o
   0   0   4      11178.43      10966.24       182.33 o
   2   0   4      60716.52      58183.99      1477.34 o
   4   0   4      68682.95      66431.45      2230.33 o
   6   0   4      46970.75      47007.41       752.89 o
   8   0   4      29223.36      30142.16       865.77 o
  10   0   4      11521.62      11766.35       304.92 o
  12   0   4      13986.53      13725.28       532.56 o
 -13   1   4       1398.81       1441.92        76.16 o
 -11   1   4       7559.87       7666.21       187.92 o
  -9   1   4      16461.03      16508.84       397.41 o
  -7   1   4      36323.33      36471.32       429.24 o
  -5   1   4      63184.68      64269.04       719.99 o
  -3   1   4      88313.72      89913.33       877.96 o
  -1   1   4     119901.73     125162.45      1361.78 o
   1   1   4      78403.26      75617.10      1265.96 o
   3   1   4      30656.26      30371.63       432.91 o
   5   1   4      15570.39      16086.17       216.83 o
   7   1   4       1988.39       1895.99        77.64 o
   9   1   4        200.00        236.74        25.41 o
  11   1   4        974.95       1009.84        64.44 o
 -12   2   4       4712.65       4894.21       188.39 o
 -10   2   4       9174.95       9391.42       183.46 o
  -8   2   4       5461.72       5422.06        91.30 o
  -6   2   4       3682.10       3937.19        59.29 o
  -4   2   4         70.92        120.27        22.36 o
  -2   2   4       6921.90       7023.49       104.39 o
   0   2   4      31833.88      32518.18       471.91 o
   2   2   4      34272.26      34026.05       383.33 o
   4   2   4      29356.45      28911.00       409.32 o
   6   2   4      29520.45      28726.56       933.03 o
   8   2   4      18407.69      18718.77       300.86 o
  10   2   4      14201.46      14192.50       296.02 o
  12   2   4       3754.83       3863.93       134.44 o
 -11   3   4       3001.17       2802.00       193.25 o
  -9   3   4      15923.17      15612.38       265.68 o
  -7   3   4      12407.28      12075.74       163.41 o
  -5   3   4      13703.80      13294.54       183.37 o
  -3   3   4      32501.77      32422.93       414.56 o
  -1   3   4      38711.08      39370.27       444.97 o
   1   3   4      37115.34      37470.12       375.86 o
   3   3   4      16244.36      16445.57       199.27 o
   5   3   4       3397.90       3275.04        63.77 o
   7   3   4        675.30        687.01        37.47 o
   9   3   4         69.22         74.82        22.10 o
  11   3   4       2206.89       2015.43        90.87 o
 -12   4   4         62.18         67.37        36.40 o
 -10   4   4        871.56        884.73        97.48 o
  -8   4   4       7913.93       7576.87       212.46 o
  -6   4   4       1424.88       1388.60        40.54 o
  -4   4   4        217.58        251.63        13.31 o
  -2   4   4       6880.94       7374.73       103.31 o
   0   4   4       7013.29       7361.02       103.38 o
   2   4   4       2185.67       2018.74        67.63 o
   4   4   4       9934.33       9770.26       149.49 o
   6   4   4       6981.50       6777.01       145.01 o
   8   4   4       2457.59       2565.11       103.07 o
  10   4   4       2347.77       2335.94       102.77 o
 -11   5   4       1911.86       1717.11        89.59 o
  -9   5   4        513.71        489.05        52.59 o
  -7   5   4       1877.85       1804.82        64.31 o
  -5   5   4         45.91         79.55        17.21 o
  -3   5   4        636.33        604.04        27.50 o
  -1   5   4       4401.16       4554.27        76.43 o
   1   5   4       2114.79       2149.85        76.11 o
   3   5   4       2006.28       2042.58        52.43 o
   5   5   4         17.08         31.71        12.98 o
   7   5   4         47.68         75.65        18.66 o
   9   5   4        166.07        168.01        28.02 o
 -10   6   4        135.12         93.07        30.19 o
  -8   6   4         41.71         86.06        26.10 o
  -6   6   4        254.93        240.88        28.15 o
  -4   6   4         47.38         55.37        16.21 o
  -2   6   4        593.36        628.52        30.34 o
   0   6   4          0.28         35.04        18.83 o
   2   6   4        231.66        283.97        23.36 o
   4   6   4        334.78        401.06        33.26 o
   6   6   4        456.22        410.35        47.62 o
   8   6   4        220.38        243.76        32.28 o
  -9   7   4        160.69        154.93        37.13 o
  -7   7   4       3072.97       2988.54       119.12 o
  -5   7   4       1319.00       1364.55        60.65 o
  -3   7   4       3214.17       3144.97        92.15 o
  -1   7   4       2727.91       2868.53        94.81 o
   1   7   4        737.11        778.14        38.88 o
   3   7   4       2544.49       2670.49        70.54 o
   5   7   4        250.28        282.46        31.51 o
   7   7   4        315.11        308.30        44.82 o
  -6   8   4        382.78        374.15        50.59 o
  -4   8   4        144.06        180.84        30.86 o
  -2   8   4        937.94        853.35        86.85 o
   0   8   4        344.84        314.14        37.89 o
   2   8   4       2005.35       2180.75        74.49 o
   4   8   4       3814.67       3811.74       110.05 o
   6   8   4       1655.84       1654.75        87.45 o
  -3   9   4       6708.56       6735.13       252.42 o
  -1   9   4       9244.07       9262.56       319.54 o
   1   9   4       6405.03       6651.39       257.37 o
   3   9   4       1119.42       1363.96        94.90 o
 -13   1   5        343.40        391.00        59.89 o
 -11   1   5        363.13        425.58        43.62 o
  -9   1   5        338.85        372.70        26.75 o
  -7   1   5       2133.69       2059.61        48.19 o
  -5   1   5       5841.73       5772.90        87.78 o
  -3   1   5       2069.43       2198.44        36.36 o
  -1   1   5      11294.38      11347.06       150.65 o
   1   1   5      16033.60      16611.27       208.34 o
   3   1   5       2726.11       2840.06        45.64 o
   5   1   5       3930.79       4104.70        73.38 o
   7   1   5        118.34        162.91        16.15 o
   9   1   5       1198.88       1192.39        60.62 o
  11   1   5          1.16         26.52        19.06 o
 -12   2   5       1870.20       2085.77       116.98 o
 -10   2   5       4893.27       4859.37       116.58 o
  -8   2   5       5949.33       6211.67       139.74 o
  -6   2   5       4104.97       4150.07        62.40 o
  -4   2   5        123.75        118.09        12.42 o
  -2   2   5        499.26        568.15        19.97 o
   0   2   5        355.71        332.15        28.53 o
   2   2   5       3663.17       3611.57        74.29 o
   4   2   5       4122.51       4013.74        70.78 o
   6   2   5       9886.88       9986.97       151.67 o
   8   2   5       3905.27       3848.26       113.41 o
  10   2   5       4303.44       4217.12       131.41 o
 -11   3   5       3007.40       2880.97       134.84 o
  -9   3   5       5666.61       5541.26       165.83 o
  -7   3   5       9111.53       9077.57       132.77 o
  -5   3   5      19427.70      19238.20       255.35 o
  -3   3   5      34908.37      35174.41       449.99 o
  -1   3   5      67702.71      69644.85       787.81 o
   1   3   5      35457.57      36636.33       368.93 o
   3   3   5      18253.26      17972.56       216.71 o
   5   3   5      12527.96      12183.35       349.29 o
   7   3   5       6313.20       6115.16       129.28 o
   9   3   5         69.69        109.99        24.95 o
  11   3   5          1.35         18.63        20.35 o
 -12   4   5       7145.19       7278.43       256.32 o
 -10   4   5       6458.14       6038.92       173.12 o
  -8   4   5       9591.44       9498.36       223.62 o
  -6   4   5       8145.90       8153.41       159.95 o
  -4   4   5       1700.36       1693.49        55.85 o
  -2   4   5        170.20        185.88        11.47 o
   0   4   5       4980.55       5026.22        77.39 o
   2   4   5       4183.64       4335.79        69.53 o
   4   4   5      15877.69      15384.20       405.77 o
   6   4   5      16354.64      16463.31       304.85 o
   8   4   5      15915.91      15725.47       273.90 o
  10   4   5       6763.79       7077.73       189.41 o
 -11   5   5        193.20        254.28        41.92 o
  -9   5   5       7435.18       6925.15       191.20 o
  -7   5   5      19547.08      18076.49       485.94 o
  -5   5   5      25668.53      24757.38       391.55 o
  -3   5   5      45770.42      45723.45       653.79 o
  -1   5   5      37439.30      36786.39       678.26 o
   1   5   5      44569.40      44519.69       562.90 o
   3   5   5      35012.44      34817.49       508.63 o
   5   5   5       5654.76       5927.81       128.38 o
   7   5   5       5492.77       5319.25       127.04 o
   9   5   5       2323.27       2260.52       102.36 o
 -10   6   5       6365.57       6417.49       193.31 o
  -8   6   5       5044.17       5197.72       161.52 o
  -6   6   5       6172.36       6035.28       139.90 o
  -4   6   5       4646.89       4578.96       112.18 o
  -2   6   5        673.62        666.38        32.69 o
   0   6   5        657.94        770.99        34.04 o
   2   6   5       7225.35       7457.80       212.49 o
   4   6   5      12838.01      12956.86       229.56 o
   6   6   5      14154.78      14619.36       261.84 o
   8   6   5      12554.26      13017.84       249.45 o
  -9   7   5       3860.65       4020.61       170.78 o
  -7   7   5       9955.19       9962.15       250.25 o
  -5   7   5      17545.55      17404.21       308.06 o
  -3   7   5      15419.57      15812.66       290.48 o
  -1   7   5      27224.71      27740.12       384.86 o
   1   7   5      24834.99      24580.02       388.84 o
   3   7   5       7704.10       8139.86       181.17 o
   5   7   5       9751.68       9963.40       199.25 o
   7   7   5       1566.92       1608.22        69.34 o
  -6   8   5       3382.37       3509.85       150.05 o
  -4   8   5        411.19        431.20        41.09 o
  -2   8   5         17.47         43.44        21.53 o
   0   8   5       2838.97       2853.34       102.34 o
   2   8   5       2235.90       2313.70        77.55 o
   4   8   5       2790.58       2747.32       103.93 o
   6   8   5       7379.37       7724.45       211.57 o
  -3   9   5       4175.15       4160.42       140.79 o
  -1   9   5       6455.40       6542.81       227.33 o
   1   9   5       4782.09       4688.47       145.83 o
   3   9   5       5732.38       5768.64       335.43 o
 -12   0   6       8817.37       9475.68       270.53 o
 -10   0   6      14161.94      14735.34       556.84 o
  -8   0   6      22773.47      23405.16       416.55 o
  -6   0   6      30639.73      31530.25       530.47 o
  -4   0   6      22198.35      23341.79       392.56 o
  -2   0   6      20957.81      21906.17       292.35 o
   0   0   6         78.28        106.34        20.07 o
   2   0   6        140.81         92.56        11.13 o
   4   0   6      26391.52      26655.54       437.30 o
   6   0   6      19885.22      19947.73       382.77 o
   8   0   6      14461.87      14889.29       351.05 o
  10   0   6      19672.02      19938.37       466.29 o
 -13   1   6        408.58        484.21        64.27 o
 -11   1   6         83.80        178.12        34.94 o
  -9   1   6       4353.66       4296.81        91.22 o
  -7   1   6      23535.42      24275.32       300.23 o
  -5   1   6      52524.20      52990.93       539.50 o
  -3   1   6      51674.53      51789.76       579.60 o
  -1   1   6     107271.02     108990.80      1057.47 o
   1   1   6      80520.41      77864.70      1177.18 o
   3   1   6      57818.67      55377.82       881.38 o
   5   1   6      28761.83      28728.66       368.92 o
   7   1   6      14317.17      13991.52       231.58 o
   9   1   6       8255.98       8216.19       193.51 o
  11   1   6        734.19        751.96        59.46 o
 -12   2   6       9528.74      10282.50       306.34 o
 -10   2   6       8681.12       8323.90       168.11 o
  -8   2   6      12263.45      12470.51       153.87 o
  -6   2   6      18067.86      18455.32       252.17 o
  -4   2   6      23405.53      24671.69       291.95 o
  -2   2   6       3742.59       3931.92        69.31 o
   0   2   6         13.22         81.70        20.60 o
   2   2   6       1931.59       1903.79        39.19 o
   4   2   6       3326.10       3113.78        52.07 o
   6   2   6      21449.20      21588.71       292.01 o
   8   2   6      19045.15      18656.49       372.08 o
  10   2   6       3994.48       4059.52       129.83 o
 -11   3   6          9.11         34.72        28.44 o
  -9   3   6       1553.52       1576.94        74.97 o
  -7   3   6       8578.43       8401.13       141.61 o
  -5   3   6      13563.36      13725.18       190.58 o
  -3   3   6      45350.96      47432.98       597.70 o
  -1   3   6      22697.38      22677.79       372.57 o
   1   3   6      40305.77      40128.33       501.33 o
   3   3   6      22838.31      22503.02       267.70 o
   5   3   6       9434.86       9146.56       141.29 o
   7   3   6       6841.07       6793.30       140.23 o
   9   3   6       1114.81       1056.65        61.52 o
  11   3   6        938.36        898.31        66.98 o
 -12   4   6       2386.38       2264.77       104.53 o
 -10   4   6       4341.95       4142.93       138.52 o
  -8   4   6       1583.45       1561.92        61.03 o
  -6   4   6       3456.33       3257.96        72.09 o
  -4   4   6       1318.31       1244.37        60.85 o
  -2   4   6        725.11        773.56        28.81 o
   0   4   6       1800.60       2071.03        46.31 o
   2   4   6       2997.01       3173.02        56.56 o
   4   4   6       4211.98       4256.57       143.05 o
   6   4   6       1315.17       1329.70        52.22 o
   8   4   6       4858.85       4906.69       120.96 o
  10   4   6       3978.63       3732.02       129.13 o
 -11   5   6          9.23          9.47        33.82 o
  -9   5   6         12.09         -6.44        35.15 o
  -7   5   6        149.72        237.00        30.06 o
  -5   5   6       5808.14       5643.06       127.37 o
  -3   5   6        750.42        768.48        32.35 o
  -1   5   6       3344.15       3406.25        95.80 o
   1   5   6       1663.22       1611.40        65.03 o
   3   5   6        722.65        677.55        34.43 o
   5   5   6        856.67       1024.77       137.84 o
   7   5   6         63.24        124.23        36.44 o
   9   5   6        122.78        127.09        37.06 o
 -10   6   6        217.72        218.77        42.45 o
  -8   6   6        117.28        120.17        43.98 o
  -6   6   6        712.69        718.86        45.58 o
  -4   6   6         17.25         32.68        19.46 o
  -2   6   6        394.48        391.45        28.23 o
   0   6   6       1629.79       1673.91        64.09 o
   2   6   6        168.69        201.34        20.21 o
   4   6   6         99.44        188.72        46.29 o
   6   6   6        903.70        927.14        51.53 o
   8   6   6        125.67        161.52        36.84 o
  -9   7   6        475.99        432.98        55.37 o
  -7   7   6          2.01         13.67        20.41 o
  -5   7   6       1225.46       1231.69        58.82 o
  -3   7   6        442.95        489.14        40.57 o
  -1   7   6       2334.94       2238.27       118.64 o
   1   7   6       6082.63       6145.55       135.08 o
   3   7   6       2155.08       1947.28        80.37 o
   5   7   6       1104.99       1102.71        71.14 o
   7   7   6        628.54        659.58        50.54 o
  -6   8   6       1950.83       1920.55        79.40 o
  -4   8   6       1344.41       1412.67        65.76 o
  -2   8   6        601.66        644.61        53.78 o
   0   8   6        490.66        492.40        47.05 o
   2   8   6        179.28        182.43        31.06 o
   4   8   6         14.46          1.04        26.62 o
  -3   9   6       4435.85       4695.25       152.46 o
  -1   9   6       8048.92       7927.31       254.89 o
   1   9   6       6664.09       6641.54       183.00 o
 -13   1   7        149.16        147.64        37.43 o
 -11   1   7         12.71         58.64        15.48 o
  -9   1   7        142.09        185.80        20.80 o
  -7   1   7       1903.76       1854.06        52.73 o
  -5   1   7       1342.32       1454.59        32.48 o
  -3   1   7       1030.47        905.29        25.37 o
  -1   1   7       5320.02       5100.71        72.74 o
   1   1   7      12582.76      13011.26       159.78 o
   3   1   7       5379.61       5502.87       114.28 o
   5   1   7         32.95         69.96        14.12 o
   7   1   7       5473.61       5530.56       115.82 o
   9   1   7        135.04        168.40        29.68 o
  11   1   7        384.52        412.49        47.30 o
 -12   2   7       3407.97       3605.90       158.86 o
 -10   2   7       3941.21       3795.82       123.80 o
  -8   2   7       9760.18       9801.77       128.75 o
  -6   2   7       3364.01       3112.34        59.64 o
  -4   2   7      17282.07      18096.71       222.16 o
  -2   2   7       7234.14       7292.82        98.49 o
   0   2   7         31.26         62.54        28.62 o
   2   2   7       2876.58       3299.15        54.86 o
   4   2   7        906.66        894.41        24.50 o
   6   2   7        293.90        284.90        20.87 o
   8   2   7       3634.19       3516.51       110.50 o
  10   2   7       3852.47       3771.09       125.92 o
 -11   3   7        400.69        423.93        48.74 o
  -9   3   7        140.41        165.54        25.57 o
  -7   3   7       2421.09       2422.07        62.81 o
  -5   3   7       8871.57       8428.85       159.05 o
  -3   3   7      26685.06      27435.62       362.25 o
  -1   3   7      21538.19      21678.29       281.14 o
   1   3   7      23014.35      23421.50       277.72 o
   3   3   7      42627.13      43142.56       491.67 o
   5   3   7      20627.46      20279.44       315.81 o
   7   3   7       3476.68       3332.77        88.96 o
   9   3   7       5980.09       5840.92       161.43 o
 -12   4   7       6392.61       6465.38       192.54 o
 -10   4   7      12725.30      12349.45       284.85 o
  -8   4   7       8415.59       8431.81       174.87 o
  -6   4   7      29069.64      28574.91       437.02 o
  -4   4   7      18516.39      18305.06       318.21 o
  -2   4   7      11982.01      12184.84       202.13 o
   0   4   7       5799.24       5860.58        78.69 o
   2   4   7        553.25        602.55        22.03 o
   4   4   7         48.42        106.17        16.47 o
   6   4   7       3948.12       3695.57        94.94 o
   8   4   7       5097.54       4937.42       180.97 o
  10   4   7       4831.31       4832.66       151.85 o
 -11   5   7         55.56         97.71        29.64 o
  -9   5   7        230.75        233.44        39.09 o
  -7   5   7       3981.61       3757.21       103.92 o
  -5   5   7      17708.58      17438.29       296.12 o
  -3   5   7      12367.19      12125.26       187.36 o
  -1   5   7      30260.46      30100.51       400.63 o
   1   5   7      49130.81      49039.48       498.47 o
   3   5   7      25900.27      26346.35       355.05 o
   5   5   7      27211.12      27424.26       462.92 o
   7   5   7      13943.15      14022.61       254.81 o
   9   5   7       4019.36       4036.19       134.92 o
 -10   6   7       7112.97       6837.29       215.28 o
  -8   6   7      15607.36      15748.19       346.47 o
  -6   6   7      12946.45      12712.44       241.36 o
  -4   6   7      15827.22      16094.94       281.08 o
  -2   6   7      12803.02      12603.13       198.09 o
   0   6   7       1338.52       1220.45        41.99 o
   2   6   7          0.81         44.66        10.74 o
   4   6   7       1513.28       1503.43        58.46 o
   6   6   7       1731.19       1690.65        67.07 o
   8   6   7       4167.87       4334.53       122.04 o
  -9   7   7        183.70        218.90        41.24 o
  -7   7   7       2057.62       1993.17        97.76 o
  -5   7   7       5449.22       5321.69       135.27 o
  -3   7   7      17472.71      17096.42       299.87 o
  -1   7   7      14156.98      13876.84       319.38 o
   1   7   7      14196.01      14094.35       274.17 o
   3   7   7      25774.05      26394.08       487.02 o
   5   7   7      11851.59      12332.81       235.42 o
   7   7   7       7389.77       7457.32       216.94 o
  -6   8   7       4665.86       4958.41       144.58 o
  -4   8   7       6538.98       6596.49       159.93 o
  -2   8   7       2261.65       2243.62        92.85 o
   0   8   7        577.28        571.35        69.73 o
   2   8   7         35.97         45.23        24.57 o
   4   8   7        976.40       1034.50        69.71 o
  -3   9   7       2556.54       2511.40       107.11 o
  -1   9   7       5215.94       5247.64       161.17 o
   1   9   7       6168.22       6121.77       217.60 o
 -12   0   8       6301.87       6358.77       206.86 o
 -10   0   8      24983.43      25531.79      1014.67 o
  -8   0   8      41652.55      42647.54       715.07 o
  -6   0   8      25421.88      25708.75       445.44 o
  -4   0   8      67744.38      69054.27      1957.59 o
  -2   0   8      50188.69      51768.04       821.53 o
   0   0   8      16419.05      16824.11       413.26 o
   2   0   8         17.49         71.86        37.34 o
   4   0   8       3477.04       3732.85        88.37 o
   6   0   8         11.21         59.24        25.36 o
   8   0   8       2892.18       2667.28       181.41 o
  10   0   8       5033.05       4780.59       255.52 o
 -13   1   8        786.19        896.10        82.70 o
 -11   1   8       1215.38       1319.93        59.54 o
  -9   1   8        213.72        238.91        21.41 o
  -7   1   8        160.32        154.46        14.15 o
  -5   1   8       4881.15       4731.58        90.94 o
  -3   1   8      31669.91      32564.82       336.80 o
  -1   1   8      24846.27      23800.44       278.56 o
   1   1   8      66623.38      64820.05       918.05 o
   3   1   8      70710.45      69857.77       848.66 o
   5   1   8      46698.56      45823.98       574.10 o
   7   1   8      23859.15      22832.03       588.79 o
   9   1   8       6132.72       5963.49       159.38 o
  11   1   8       3301.43       3351.06       121.16 o
 -12   2   8       7267.67       7418.96       526.20 o
 -10   2   8      14324.09      14304.49       304.00 o
  -8   2   8      18404.97      18404.60       234.39 o
  -6   2   8      39761.12      40207.95       517.70 o
  -4   2   8      27396.09      27566.05       326.08 o
  -2   2   8      18478.08      18417.16       200.03 o
   0   2   8      14227.34      14454.85       179.14 o
   2   2   8       7147.72       7633.04       105.88 o
   4   2   8        213.79        310.87        31.31 o
   6   2   8         23.25         28.40         9.41 o
   8   2   8       1384.65       1413.63        66.84 o
  10   2   8       5264.00       5185.30       154.39 o
 -11   3   8          4.19         65.16        25.55 o
  -9   3   8        895.18        934.60        51.42 o
  -7   3   8         86.23        160.52        85.79 o
  -5   3   8       5711.98       5657.94       104.95 o
  -3   3   8       3570.12       3283.32       100.96 o
  -1   3   8      35144.65      36467.84       374.60 o
   1   3   8      17334.03      17280.96       213.33 o
   3   3   8      26597.88      26283.28       312.43 o
   5   3   8      20111.33      19807.54       311.23 o
   7   3   8       5134.46       5112.24       150.53 o
   9   3   8       5725.27       5757.15       161.90 o
 -12   4   8       1522.99       1458.04        84.35 o
 -10   4   8       3272.14       3026.09       118.56 o
  -8   4   8       8134.02       7948.56       207.60 o
  -6   4   8       3877.18       3811.81        84.42 o
  -4   4   8       3968.16       3889.37        81.65 o
  -2   4   8       9967.58       9773.70       158.62 o
   0   4   8        626.97        552.61        21.78 o
   2   4   8        268.62        294.81        17.57 o
   4   4   8       1349.00       1333.74        51.50 o
   6   4   8       1029.90        972.22        45.93 o
   8   4   8       1567.82       1543.83        90.63 o
  10   4   8       1238.30       1249.00        74.39 o
 -11   5   8        145.90        150.50        36.77 o
  -9   5   8        152.16        138.74        32.80 o
  -7   5   8         27.79         60.81        18.91 o
  -5   5   8         41.43         42.80        11.74 o
  -3   5   8       2328.72       2359.86        61.28 o
  -1   5   8        907.32        875.86        51.20 o
   1   5   8       6405.28       6602.66       102.49 o
   3   5   8       1016.11       1120.13        53.92 o
   5   5   8        436.51        492.82        49.25 o
   7   5   8        752.41        799.37        49.50 o
   9   5   8         80.83        103.58        26.43 o
 -10   6   8          1.11         46.20        28.33 o
  -8   6   8          4.93         34.89        25.46 o
  -6   6   8         69.66         78.38        27.14 o
  -4   6   8         15.67         56.33        33.21 o
  -2   6   8       3559.21       3375.15        79.78 o
   0   6   8          1.47         50.24        10.29 o
   2   6   8          6.41         27.95        12.38 o
   4   6   8        325.27        325.26        31.24 o
   6   6   8          2.87         16.87        23.76 o
   8   6   8        102.31        163.71        27.56 o
  -7   7   8         49.16         75.26        22.54 o
  -5   7   8        282.63        256.25        32.52 o
  -3   7   8        742.33        814.15        88.32 o
  -1   7   8        805.73        816.11        61.22 o
   1   7   8        959.19        889.23        45.01 o
   3   7   8        240.19        212.30        31.44 o
   5   7   8       1776.96       1855.39        84.57 o
  -6   8   8       2822.66       2744.34        98.16 o
  -4   8   8       4188.11       4178.35       154.31 o
  -2   8   8       2455.73       2472.61        99.37 o
   0   8   8       4710.38       4528.30       150.66 o
   2   8   8       1284.55       1249.86        67.85 o
   4   8   8         66.90         70.03        23.56 o
  -1   9   8       1987.54       2072.32        94.33 o
 -13   1   9        151.18        337.67        79.27 o
 -11   1   9       1805.89       1882.19        60.99 o
  -9   1   9        360.90        412.02        24.43 o
  -7   1   9        812.12        853.31        28.65 o
  -5   1   9        216.62        259.15        19.23 o
  -3   1   9       3539.11       3686.95        62.30 o
  -1   1   9       4333.94       4573.40        70.91 o
   1   1   9        497.87        395.93        23.79 o
   3   1   9        613.31        591.39        21.32 o
   5   1   9       3919.66       3998.93        78.06 o
   7   1   9       2690.77       2715.18        92.41 o
   9   1   9       1932.57       1973.49        84.08 o
 -12   2   9       1101.79       1166.75        73.34 o
 -10   2   9       4807.13       4790.09        91.73 o
  -8   2   9       4252.56       4103.78        96.12 o
  -6   2   9      11996.47      11514.76       303.28 o
  -4   2   9       6293.76       5889.74        95.83 o
  -2   2   9      18224.77      18895.23       206.39 o
   0   2   9      21905.17      23592.09       280.46 o
   2   2   9       2738.48       2604.28        49.84 o
   4   2   9       1797.63       1781.28        40.33 o
   6   2   9         81.40         86.53        14.02 o
   8   2   9         19.63         28.63        16.99 o
  10   2   9          2.54         32.85        20.32 o
 -11   3   9        548.79        645.01        59.15 o
  -9   3   9       3304.67       3187.96       134.82 o
  -7   3   9       1348.73       1347.41        47.15 o
  -5   3   9       1596.53       1639.36        49.12 o
  -3   3   9       5241.15       5307.04       108.96 o
  -1   3   9       5716.87       5694.00       106.86 o
   1   3   9      17421.87      17663.08       240.71 o
   3   3   9      12208.14      12256.78       168.15 o
   5   3   9      13562.72      13023.42       222.61 o
   7   3   9      15239.25      14607.40       294.87 o
   9   3   9       6196.82       6150.46       170.91 o
 -10   4   9       7044.53       7036.63       196.80 o
  -8   4   9      20822.76      20952.31       355.58 o
  -6   4   9      14333.85      14174.76       219.52 o
  -4   4   9      31028.73      31168.26       419.30 o
  -2   4   9      24323.86      24354.74       370.45 o
   0   4   9      24693.78      25265.75       293.69 o
   2   4   9      15120.82      15496.20       200.04 o
   4   4   9        737.31        844.34        39.43 o
   6   4   9        795.83        856.91        44.37 o
   8   4   9         60.51        118.54        26.81 o
 -11   5   9       2061.87       2038.55       102.04 o
  -9   5   9       1737.99       1671.58       100.75 o
  -7   5   9        123.59        164.32        31.63 o
  -5   5   9        199.85        189.04        20.90 o
  -3   5   9       4885.23       4829.41        98.21 o
  -1   5   9      18303.33      18180.21       228.36 o
   1   5   9      10694.17      10950.59       171.20 o
   3   5   9      23177.83      23046.36       358.98 o
   5   5   9      23498.96      23344.68       373.03 o
   7   5   9      11514.84      11924.48       229.08 o
  -8   6   9      12087.27      11561.59       236.55 o
  -6   6   9      19225.23      18698.84       370.28 o
  -4   6   9      18269.62      17939.68       310.01 o
  -2   6   9      25876.74      25620.57       359.59 o
   0   6   9      11268.54      11190.43       204.78 o
   2   6   9       6030.44       6041.64       131.31 o
   4   6   9       4183.24       4097.17       105.99 o
   6   6   9        153.14        183.69        28.06 o
  -7   7   9        784.38        834.45        71.42 o
  -5   7   9       1184.84       1263.88       132.24 o
  -3   7   9       2202.98       2233.33        78.64 o
  -1   7   9       3512.40       3451.55        95.88 o
   1   7   9      13831.47      13861.99       250.10 o
   3   7   9      14507.32      14522.61       306.52 o
   5   7   9      11480.49      11615.40       266.92 o
  -6   8   9       7359.43       7229.41       315.12 o
  -4   8   9       7874.65       7911.23       216.84 o
  -2   8   9       6233.04       6064.59       225.10 o
   0   8   9       7541.56       7761.02       312.70 o
   2   8   9       1248.06       1282.48        70.20 o
   4   8   9        340.08        367.00        44.75 o
 -12   0  10       4076.66       3804.87       221.45 o
 -10   0  10       7058.61       7490.34       181.89 o
  -8   0  10      15141.49      15623.74       250.14 o
  -6   0  10      53271.07      55264.52       734.52 o
  -4   0  10      49023.25      49858.73       808.45 o
  -2   0  10      54692.81      54521.70       871.76 o
   0   0  10      50883.21      51547.64       823.43 o
   2   0  10      39469.04      38859.21       632.58 o
   4   0  10      17640.40      16956.13       311.78 o
   6   0  10       3100.69       2969.75       110.72 o
   8   0  10        155.74        178.20        34.59 o
  10   0  10         12.24         19.19        34.65 o
 -11   1  10       6039.14       6460.38       120.19 o
  -9   1  10       5166.76       5161.42        95.72 o
  -7   1  10       4247.23       4373.39        73.94 o
  -5   1  10       1265.02       1299.73        36.30 o
  -3   1  10        316.90        275.63        16.50 o
  -1   1  10      11216.44      11465.64       150.15 o
   1   1  10      15740.82      15903.63       199.31 o
   3   1  10      19679.69      19160.28       237.11 o
   5   1  10      22257.37      21863.52       333.57 o
   7   1  10      19366.27      19192.06       449.35 o
   9   1  10      13598.17      13982.96       295.99 o
 -12   2  10        334.58        400.74        48.39 o
 -10   2  10       4045.28       4172.00        85.50 o
  -8   2  10      19323.67      19486.70       403.99 o
  -6   2  10      21632.02      21319.99       303.39 o
  -4   2  10      30606.33      28227.17       906.70 o
  -2   2  10      45605.32      46888.14       477.15 o
   0   2  10      45135.13      46051.56       574.53 o
   2   2  10      18181.78      17797.59       222.02 o
   4   2  10       6023.30       5963.62       108.81 o
   6   2  10        849.24        828.43        38.70 o
   8   2  10        783.32        782.46        55.72 o
  10   2  10        167.15        193.48        34.14 o
 -11   3  10       4220.08       4114.68       141.15 o
  -9   3  10       2304.75       2320.41        81.20 o
  -7   3  10       1304.39       1265.86        52.05 o
  -5   3  10          8.41         11.96        11.22 o
  -3   3  10       1991.48       1905.70        54.85 o
  -1   3  10       1129.95       1024.88        28.61 o
   1   3  10       5853.54       5750.65        90.36 o
   3   3  10       6422.51       6356.99       118.37 o
   5   3  10      13506.23      13329.41       228.34 o
   7   3  10      12760.83      12516.94       278.50 o
   9   3  10       6289.00       6500.77       193.49 o
 -10   4  10       1748.18       1559.71        86.94 o
  -8   4  10       1034.00       1055.10        56.69 o
  -6   4  10       3382.55       3150.31        87.42 o
  -4   4  10      15683.91      15742.71       298.67 o
  -2   4  10      10283.75       9668.96       139.21 o
   0   4  10       7681.82       7516.30       127.55 o
   2   4  10       4307.38       4446.35        95.66 o
   4   4  10         16.77         30.68        12.08 o
   6   4  10        136.50        174.32        24.44 o
   8   4  10         38.32         25.49        20.01 o
  -9   5  10        427.03        429.38        42.56 o
  -7   5  10         38.33         53.49        17.75 o
  -5   5  10        118.84        108.14        16.99 o
  -3   5  10        981.23        913.68        45.26 o
  -1   5  10        903.96        875.95        31.45 o
   1   5  10        261.96        258.14        21.95 o
   3   5  10       1448.90       1522.74        55.71 o
   5   5  10       1422.85       1592.71       197.64 o
   7   5  10       2521.04       2660.74       103.73 o
  -8   6  10          0.01         32.91        18.84 o
  -6   6  10          0.82         81.43        37.07 o
  -4   6  10        959.95        841.09        50.42 o
  -2   6  10        508.82        507.28        36.85 o
   0   6  10         20.49         46.01        14.40 o
   2   6  10       1220.92       1168.47        62.82 o
   4   6  10        386.02        354.17        39.83 o
   6   6  10        602.22        603.47        50.15 o
  -7   7  10        183.26        231.58        33.71 o
  -5   7  10       1215.18       1147.20        69.15 o
  -3   7  10          0.98         55.89        36.92 o
  -1   7  10         85.75        112.43        34.26 o
   1   7  10         21.14         28.20        15.09 o
   3   7  10       1460.25       1455.63        72.52 o
   5   7  10        278.51        270.10        38.37 o
  -4   8  10       1480.45       1491.36        69.67 o
  -2   8  10       6039.99       5829.83       169.56 o
   0   8  10       4468.56       4321.08       118.16 o
   2   8  10       1933.48       1924.74        88.26 o
 -11   1  11         93.71        115.53        23.19 o
  -9   1  11       1561.36       1607.87        49.40 o
  -7   1  11        478.51        487.87        26.10 o
  -5   1  11        334.04        346.62        19.78 o
  -3   1  11        189.61        222.61        18.53 o
  -1   1  11        192.56        256.96        16.27 o
   1   1  11          0.82         14.17         9.25 o
   3   1  11        541.53        521.44        22.68 o
   5   1  11       4366.58       4194.03        84.62 o
   7   1  11        565.10        571.32        38.25 o
   9   1  11        126.00        188.18        31.17 o
 -12   2  11        312.59        288.44        42.71 o
 -10   2  11        179.08        210.29        26.58 o
  -8   2  11       1891.60       1840.50        60.24 o
  -6   2  11       8162.73       7984.28       142.07 o
  -4   2  11      14422.66      14045.13       193.97 o
  -2   2  11      14177.35      13976.98       215.25 o
   0   2  11      10715.57      10233.98       290.20 o
   2   2  11       5033.04       4913.36       105.55 o
   4   2  11       6133.62       5976.44       110.95 o
   6   2  11       3235.76       3100.59        98.05 o
   8   2  11       1493.53       1463.74        71.77 o
 -11   3  11       7051.17       6851.04       309.11 o
  -9   3  11       4633.43       4548.77       122.40 o
  -7   3  11       2179.46       2038.16        62.37 o
  -5   3  11       2855.94       2822.97       139.05 o
  -3   3  11       4157.14       4055.33        92.17 o
  -1   3  11         18.05         56.82        17.13 o
   1   3  11       1128.79       1131.27        38.61 o
   3   3  11       5844.41       5574.37       101.49 o
   5   3  11       6397.01       6379.40       134.66 o
   7   3  11       6016.90       5692.89       154.71 o
   9   3  11       5491.69       5636.51       182.76 o
 -10   4  11       1601.03       1535.96        84.00 o
  -8   4  11       6760.57       6684.27       156.56 o
  -6   4  11      15049.19      14745.80       231.64 o
  -4   4  11      19957.20      19662.37       286.25 o
  -2   4  11      30547.43      29872.13       353.17 o
   0   4  11      21976.99      22183.27       308.93 o
   2   4  11      24987.11      25286.47       311.06 o
   4   4  11      10267.11      10387.33       191.37 o
   6   4  11       5054.43       5124.22       192.97 o
   8   4  11       2432.43       2509.48       133.40 o
  -9   5  11       4156.61       4070.73       120.74 o
  -7   5  11      10290.83       9989.36       241.68 o
  -5   5  11       4859.21       4774.47       103.71 o
  -3   5  11        183.26        247.19        48.51 o
  -1   5  11         46.66         56.79        11.64 o
   1   5  11       3746.80       3770.87        82.54 o
   3   5  11       4252.21       4005.81       119.73 o
   5   5  11       5667.97       5795.59       135.01 o
   7   5  11      11296.90      11188.83       359.15 o
  -8   6  11       5839.66       5621.89       148.80 o
  -6   6  11      12625.81      12663.51       247.95 o
  -4   6  11      17231.42      17291.72       267.28 o
  -2   6  11      12042.73      11707.27       170.15 o
   0   6  11      29205.06      29571.62       460.50 o
   2   6  11      20126.26      20026.85       387.10 o
   4   6  11      10246.51      10792.86       247.26 o
   6   6  11       2873.48       3078.36       128.05 o
  -7   7  11       1791.35       1731.85        92.79 o
  -5   7  11       4473.54       4349.53       123.88 o
  -3   7  11        589.31        630.78        53.94 o
  -1   7  11       1887.89       1802.55        84.32 o
   1   7  11       2402.15       2475.35        95.83 o
   3   7  11       2552.59       2655.77       103.56 o
  -4   8  11       4463.04       4774.76       133.82 o
  -2   8  11       9392.22       9193.27       259.79 o
   0   8  11       6775.99       6908.16       161.42 o
   2   8  11       7962.72       8260.42       215.03 o
 -12   0  12        110.37        113.72        27.03 o
 -10   0  12       1472.68       1545.24        96.75 o
  -8   0  12       5229.69       5376.66       117.48 o
  -6   0  12      15360.12      15690.39       352.77 o
  -4   0  12      22504.44      21943.04       387.37 o
  -2   0  12      37755.84      38313.28      1104.56 o
   0   0  12      45532.02      45253.34       737.48 o
   2   0  12      57877.91      56319.92       907.70 o
   4   0  12      27623.88      27228.17       469.45 o
   6   0  12       6470.09       6476.58       191.12 o
   8   0  12       6349.86       6318.98       379.30 o
 -11   1  12       8713.93       9200.50       169.87 o
  -9   1  12      16799.83      17738.71       216.10 o
  -7   1  12      18014.98      17905.40       236.97 o
  -5   1  12      14771.11      14858.10       180.28 o
  -3   1  12       8270.42       8301.51       121.22 o
  -1   1  12         69.99         92.80        21.28 o
   1   1  12        156.85        161.39        15.17 o
   3   1  12       2105.62       2081.05        54.21 o
   5   1  12       5733.45       5533.17       118.14 o
   7   1  12       6747.07       6559.07       140.98 o
   9   1  12       9607.44       9566.51       230.06 o
 -12   2  12         58.66         72.83        27.70 o
 -10   2  12       1240.13       1212.77        57.54 o
  -8   2  12       4879.79       4816.73       107.71 o
  -6   2  12       8881.53       8695.08       135.94 o
  -4   2  12      19782.40      19906.88       249.93 o
  -2   2  12      24950.03      24533.49       323.06 o
   0   2  12      29922.86      29339.55       467.01 o
   2   2  12      26508.78      26344.46       320.29 o
   4   2  12      18538.52      18144.94       257.55 o
   6   2  12      12741.28      12581.11       260.40 o
   8   2  12       1897.43       1983.52        85.79 o
 -11   3  12       4647.42       4496.33       151.16 o
  -9   3  12       3588.72       3531.48        92.53 o
  -7   3  12       5694.93       5487.64       115.52 o
  -5   3  12       8596.89       8444.29       132.31 o
  -3   3  12       3249.70       3276.90       109.53 o
  -1   3  12       1564.57       1583.92        56.87 o
   1   3  12       2709.21       2705.79        91.03 o
   3   3  12       4008.70       3829.53       133.37 o
   5   3  12       1214.23       1259.74        68.49 o
   7   3  12       4726.89       4386.55       132.92 o
 -10   4  12          9.70         21.27        18.75 o
  -8   4  12       1155.46       1073.34        58.07 o
  -6   4  12       8113.52       7860.87       147.09 o
  -4   4  12       5439.48       5253.56        96.00 o
  -2   4  12       3023.95       3066.10        67.96 o
   0   4  12       3615.60       3582.88        80.26 o
   2   4  12       5448.26       5437.55       191.49 o
   4   4  12       9042.19       9106.36       283.19 o
   6   4  12       1956.50       1964.63       112.64 o
   8   4  12        282.63        334.80        42.98 o
  -9   5  12        117.71        195.60        30.62 o
  -7   5  12        355.94        356.32        39.15 o
  -5   5  12        122.04        123.16        20.30 o
  -3   5  12       1439.92       1373.58        43.96 o
  -1   5  12        137.46        114.69        17.62 o
   1   5  12       1180.11       1158.08        47.30 o
   3   5  12       1164.27       1149.84        60.14 o
   5   5  12       1696.46       1698.02        66.43 o
   7   5  12         78.39         99.36        27.11 o
  -8   6  12         64.64         73.30        22.97 o
  -6   6  12          0.82         21.44        16.24 o
  -4   6  12         49.67         89.00        18.39 o
  -2   6  12        121.06        138.63        19.63 o
   0   6  12        272.32        276.48        30.74 o
   2   6  12         15.30         75.28        21.36 o
   4   6  12         78.80         82.42        26.77 o
  -7   7  12       1001.48        989.95        62.58 o
  -5   7  12        151.05        142.07        27.15 o
  -3   7  12       1269.49       1133.39        50.10 o
  -1   7  12        917.24        910.67        51.72 o
   1   7  12        123.37        104.43        40.06 o
   3   7  12        160.31        183.52        32.11 o
  -2   8  12       2098.25       2044.82        94.08 o
   0   8  12       2775.75       2940.52       122.06 o
 -11   1  13        166.08        220.65        24.70 o
  -9   1  13       1541.89       1612.28        53.17 o
  -7   1  13       1103.93       1061.65        39.78 o
  -5   1  13       2291.83       2245.87        55.45 o
  -3   1  13       2317.08       2308.48        51.66 o
  -1   1  13        254.47        259.52        29.18 o
   1   1  13        609.89        616.70        25.50 o
   3   1  13       1218.65       1118.93        35.41 o
   5   1  13         56.72         83.31        17.36 o
   7   1  13         41.41         56.05        16.79 o
 -10   2  13         12.85         25.93        15.46 o
  -8   2  13       1007.93       1034.77        42.96 o
  -6   2  13       1274.55       1219.61        42.01 o
  -4   2  13       5131.67       5108.24        91.46 o
  -2   2  13       2603.41       2548.98        54.17 o
   0   2  13       3587.82       3518.19        68.16 o
   2   2  13      17013.98      16789.23       219.56 o
   4   2  13       5935.53       5763.25       108.90 o
   6   2  13       6069.46       5922.48       154.77 o
   8   2  13       1353.44       1352.74        71.78 o
 -11   3  13       4242.90       4278.12       148.09 o
  -9   3  13       4232.78       4289.41       106.56 o
  -7   3  13       8333.90       8118.03       168.47 o
  -5   3  13      14033.86      13282.68       194.79 o
  -3   3  13       9986.48       9858.23       144.90 o
  -1   3  13       3851.36       3735.95        82.29 o
   1   3  13          7.51         55.63        23.64 o
   3   3  13        104.38        170.89        47.74 o
   5   3  13         23.89         47.91        19.14 o
   7   3  13       1462.56       1460.95        72.81 o
 -10   4  13          1.91         18.33        18.39 o
  -8   4  13        115.99        135.99        25.84 o
  -6   4  13       4698.25       4285.39       110.09 o
  -4   4  13       6994.37       6838.92       116.56 o
  -2   4  13      13451.22      13330.41       210.69 o
   0   4  13      20402.56      20385.86       293.77 o
   2   4  13      11718.95      11846.56       211.28 o
   4   4  13      24159.90      24023.83       381.40 o
   6   4  13       7597.53       7598.12       257.28 o
  -9   5  13      11410.25      11337.50       239.43 o
  -7   5  13      10631.57      10325.55       216.63 o
  -5   5  13       7710.14       7519.76       129.83 o
  -3   5  13       8681.70       8208.31       132.91 o
  -1   5  13       6617.82       6552.27       127.00 o
   1   5  13       1833.60       1882.07        65.77 o
   3   5  13         74.16        108.22        23.45 o
   5   5  13       1412.21       1472.32        73.21 o
  -8   6  13        107.18        144.58        29.05 o
  -6   6  13       1719.47       1809.84       104.67 o
  -4   6  13       9051.65       8718.17       160.24 o
  -2   6  13      16850.97      17009.73       230.57 o
   0   6  13      13241.39      13474.29       247.09 o
   2   6  13      16646.04      16643.06       356.44 o
   4   6  13       8665.25       8888.04       221.37 o
  -5   7  13       3337.10       3165.93       120.69 o
  -3   7  13       5010.32       4996.95       112.55 o
  -1   7  13       2533.00       2489.90        84.85 o
   1   7  13        618.35        637.95        55.08 o
   3   7  13         15.05         71.51        22.56 o
 -10   0  14       1592.87       1610.05        75.00 o
  -8   0  14        352.04        393.27        44.98 o
  -6   0  14        268.19        267.66        30.87 o
  -4   0  14      20659.20      21351.27       387.18 o
  -2   0  14      13532.64      13499.20       260.79 o
   0   0  14      28211.49      28187.21       486.65 o
   2   0  14      21442.32      20921.12       376.82 o
   4   0  14      11825.90      12055.61       298.27 o
   6   0  14      23451.05      23139.02       520.22 o
   8   0  14      11052.34      11011.08       327.34 o
 -11   1  14       9463.69      10164.23       185.87 o
  -9   1  14      12906.34      13602.03       222.67 o
  -7   1  14      13886.25      13745.51       235.42 o
  -5   1  14      15808.13      15254.27       235.76 o
  -3   1  14      17874.32      17809.45       232.95 o
  -1   1  14      28297.33      28572.62       348.51 o
   1   1  14       7909.89       7754.37       119.99 o
   3   1  14        651.94        681.81        29.45 o
   5   1  14        111.43        109.91        19.35 o
   7   1  14       1458.92       1470.93        71.79 o
 -10   2  14        636.04        629.99        39.88 o
  -8   2  14        435.70        432.35        31.83 o
  -6   2  14       1207.83       1187.41        43.22 o
  -4   2  14       4843.08       4704.29       100.15 o
  -2   2  14      22273.85      22157.06       314.14 o
   0   2  14      11689.34      11894.79       193.47 o
   2   2  14      11084.88      11390.11       162.69 o
   4   2  14      21190.50      21135.85       299.86 o
   6   2  14       9282.11       9296.65       213.94 o
 -11   3  14       2271.56       2519.68       135.36 o
  -9   3  14       6721.35       6640.62       156.74 o
  -7   3  14       7964.58       8115.67       163.24 o
  -5   3  14       6998.82       6904.35       134.81 o
  -3   3  14      11165.83      10936.84       181.57 o
  -1   3  14       2100.53       2040.50        58.91 o
   1   3  14       5238.67       5205.96        91.71 o
   3   3  14        397.92        474.47        30.15 o
   5   3  14        455.34        416.81        57.67 o
   7   3  14         74.66        126.41        26.47 o
 -10   4  14         24.08         63.36        23.39 o
  -8   4  14        203.31        240.75        36.64 o
  -6   4  14        345.66        370.90        29.04 o
  -4   4  14        749.49        755.54        36.30 o
  -2   4  14       2570.21       2614.63        71.39 o
   0   4  14       6964.71       6997.20       152.24 o
   2   4  14       6670.28       6646.54       140.62 o
   4   4  14       1777.25       1777.23        65.45 o
   6   4  14       1860.86       2011.29        86.51 o
  -9   5  14        482.59        511.72        50.06 o
  -7   5  14        925.43        907.28        66.09 o
  -5   5  14        736.12        735.82        39.02 o
  -3   5  14          9.14         71.61        30.76 o
  -1   5  14        576.62        604.16        43.74 o
   1   5  14         54.97         38.82        17.95 o
   3   5  14         15.22         56.81        40.56 o
   5   5  14          7.43         49.19        20.18 o
  -6   6  14         31.28         53.61        16.99 o
  -4   6  14        428.34        483.41        33.47 o
  -2   6  14        204.94        202.37        24.50 o
   0   6  14         33.57         82.19        20.58 o
   2   6  14         18.10         39.83        19.15 o
   4   6  14          7.73         37.88        18.49 o
  -5   7  14       1541.18       1433.16        60.43 o
  -3   7  14       1147.54       1192.94       110.30 o
  -1   7  14        966.59        896.86        54.09 o
   1   7  14        210.50        234.96        35.68 o
 -11   1  15        688.18        748.81        49.55 o
  -9   1  15        408.83        384.30        35.36 o
  -7   1  15       4729.25       4649.22        95.05 o
  -5   1  15        154.83        225.70        23.21 o
  -3   1  15        924.31        897.98        33.17 o
  -1   1  15       5681.57       5586.81        96.62 o
   1   1  15         50.65         66.30        12.14 o
   3   1  15       2065.12       1837.29        54.79 o
   5   1  15        470.00        472.62        36.64 o
   7   1  15         84.88         97.55        25.32 o
 -10   2  15         39.45         45.85        16.32 o
  -8   2  15        747.13        735.55        40.43 o
  -6   2  15        300.98        304.42        26.35 o
  -4   2  15        105.40         94.72        17.06 o
  -2   2  15       1794.59       1727.42        54.73 o
   0   2  15       5955.06       5814.96       100.03 o
   2   2  15       1947.06       1920.41        50.78 o
   4   2  15       4311.23       4292.41        94.02 o
   6   2  15       2076.07       2093.58        86.31 o
  -9   3  15       6492.96       6359.52       124.90 o
  -7   3  15       8982.62       8906.65       149.40 o
  -5   3  15      12286.27      12121.77       180.20 o
  -3   3  15       6646.79       6308.91       125.01 o
  -1   3  15       5987.78       6011.85       118.49 o
   1   3  15      13769.65      13514.25       215.73 o
   3   3  15       3350.07       3199.84        77.93 o
   5   3  15        162.52        167.96        29.32 o
  -8   4  15        549.48        561.89        42.72 o
  -6   4  15        803.70        702.34        39.08 o
  -4   4  15        701.71        702.05        40.05 o
  -2   4  15       3268.53       3268.82        92.66 o
   0   4  15       5425.99       5448.69       113.11 o
   2   4  15       9719.11       9123.91       263.15 o
   4   4  15       5496.23       5515.97       156.11 o
  -7   5  15       8406.86       8421.06       197.02 o
  -5   5  15      11123.09      10994.93       173.78 o
  -3   5  15      16392.69      16309.66       304.44 o
  -1   5  15      13826.19      13757.87       240.15 o
   1   5  15       7646.86       7543.70       190.27 o
   3   5  15       2180.58       2026.86        87.58 o
  -6   6  15         20.62         49.06        18.04 o
  -4   6  15        451.72        540.34        36.26 o
  -2   6  15       3258.54       3318.65       102.03 o
   0   6  15       4764.54       4372.55       137.34 o
   2   6  15       5613.55       5825.39       167.80 o
  -3   7  15       7006.00       7035.63       196.92 o
  -1   7  15       7525.85       7744.12       176.72 o
 -10   0  16       5212.80       5076.60       201.10 o
  -8   0  16        652.53        684.14        74.01 o
  -6   0  16        338.55        519.30       221.16 o
  -4   0  16       6795.48       6745.28       217.22 o
  -2   0  16       2803.28       2851.71        90.95 o
   0   0  16       3878.38       4158.04       115.51 o
   2   0  16       6592.56       6530.53       179.09 o
   4   0  16      15715.46      15553.89       374.24 o
   6   0  16       8784.39       8857.91       255.56 o
  -9   1  16       4540.10       4833.84       115.28 o
  -7   1  16      17103.96      17340.54       340.15 o
  -5   1  16      23243.00      23125.67       338.93 o
  -3   1  16      23719.46      23752.81       341.48 o
  -1   1  16      14992.62      15386.29       211.14 o
   1   1  16      13178.43      13337.48       188.85 o
   3   1  16       9223.00       9236.43       158.36 o
   5   1  16       3502.33       3391.42        94.43 o
 -10   2  16       1171.60       1241.16        60.42 o
  -8   2  16       2169.10       2031.80        62.30 o
  -6   2  16       1789.86       1691.98        60.40 o
  -4   2  16        146.11        188.99        22.80 o
  -2   2  16        302.83        272.36        26.07 o
   0   2  16       4646.09       4514.04        98.27 o
   2   2  16      10677.74      10571.16       174.18 o
   4   2  16       5933.79       5902.12       131.12 o
   6   2  16       7006.10       7065.53       183.13 o
  -9   3  16       3999.92       4162.23       104.78 o
  -7   3  16       6281.36       6237.99       119.54 o
  -5   3  16      10710.33      10383.54       185.09 o
  -3   3  16       5643.62       5740.36       119.78 o
  -1   3  16       7987.72       7936.14       147.01 o
   1   3  16       5791.89       5885.22       118.37 o
   3   3  16       3933.33       4086.68       140.95 o
   5   3  16       1111.72       1150.39        62.96 o
  -8   4  16        101.24        106.35        22.32 o
  -6   4  16        733.95        774.20        41.91 o
  -4   4  16        177.94        168.90        31.20 o
  -2   4  16       1500.73       1461.41        60.64 o
   0   4  16       2063.60       2004.81        64.01 o
   2   4  16       1666.98       1719.05        79.78 o
   4   4  16       2054.18       2237.09        93.44 o
  -7   5  16        850.57        876.38        52.94 o
  -5   5  16        350.63        422.71        33.10 o
  -3   5  16        657.50        674.81        42.82 o
  -1   5  16        176.22        229.60        26.92 o
   1   5  16        413.97        504.77        51.71 o
   3   5  16          1.46         -1.54        16.30 o
  -4   6  16         79.75         83.09        21.96 o
  -2   6  16        103.74        112.54        21.29 o
   0   6  16         16.94         45.39        20.23 o
  -9   1  17        688.65        723.21        56.81 o
  -7   1  17        314.56        313.56        36.69 o
  -5   1  17       2676.53       2588.39        89.16 o
  -3   1  17       2023.28       1962.05        62.47 o
  -1   1  17        266.27        280.17        22.66 o
   1   1  17       2699.09       2621.20        64.18 o
   3   1  17        791.93        820.01        44.87 o
   5   1  17        683.30        769.52        47.71 o
  -8   2  17       1578.72       1525.26        54.90 o
  -6   2  17       1143.96       1108.53        51.83 o
  -4   2  17        821.04        856.17        44.29 o
  -2   2  17          3.25         25.01        12.76 o
   0   2  17          2.17          7.54        11.79 o
   2   2  17        345.44        394.59        31.21 o
   4   2  17       1122.10       1116.08        51.50 o
  -9   3  17        589.37        667.34        42.49 o
  -7   3  17       4830.90       4685.33       102.02 o
  -5   3  17       3312.85       3132.43        86.93 o
  -3   3  17       8546.41       8267.56       156.65 o
  -1   3  17      11355.12      11174.29       219.37 o
   1   3  17       7291.84       7366.82       158.14 o
   3   3  17       6072.89       5983.51       139.09 o
   5   3  17       2872.72       2849.46       104.82 o
  -8   4  17       4404.36       4397.35       102.28 o
  -6   4  17       2042.18       1998.82        62.88 o
  -4   4  17       1305.71       1229.75        53.02 o
  -2   4  17        745.28        682.80        42.21 o
   0   4  17        151.19        215.97        25.38 o
   2   4  17       1949.43       1898.90        84.71 o
   4   4  17       2125.05       2222.59       105.97 o
  -5   5  17      11693.68      11702.98       225.71 o
  -3   5  17      11595.67      11588.49       206.96 o
  -1   5  17       9264.18       9396.10       175.95 o
   1   5  17       8653.44       8555.40       279.82 o
  -2   6  17        323.43        331.29        37.57 o
  -8   0  18      10527.68      10409.15       322.26 o
  -6   0  18       8671.74       8360.78       268.95 o
  -4   0  18       2285.05       2279.11       146.13 o
  -2   0  18       2769.40       2821.28        96.65 o
   0   0  18        304.77        362.69        47.18 o
   2   0  18        115.74        150.14        26.76 o
   4   0  18       2129.51       2222.00       107.02 o
  -9   1  18        965.46       1040.18        67.78 o
  -7   1  18       1805.85       1863.28        79.78 o
  -5   1  18       8273.37       8369.53       205.72 o
  -3   1  18      14196.67      14720.79       238.48 o
  -1   1  18      15392.66      15768.31       249.39 o
   1   1  18      16001.42      16505.46       231.28 o
   3   1  18      10799.67      11088.60       207.81 o
   5   1  18       6759.13       7020.48       156.53 o
  -8   2  18       4448.00       4346.74       130.97 o
  -6   2  18       2760.58       2681.48        81.68 o
  -4   2  18       3706.47       3466.27        97.50 o
  -2   2  18        850.41        869.48        48.40 o
   0   2  18        238.06        215.41        25.08 o
   2   2  18        524.25        616.05        43.79 o
   4   2  18        869.66        855.07        48.85 o
  -7   3  18       1593.49       1658.98        65.30 o
  -5   3  18       2335.20       2430.07        77.08 o
  -3   3  18       7520.02       7430.42       148.76 o
  -1   3  18       9836.47       9964.05       179.78 o
   1   3  18       5490.96       5823.91       138.50 o
   3   3  18       5166.75       5549.18       160.63 o
  -6   4  18        503.70        506.61        42.01 o
  -4   4  18          3.27         32.28        14.50 o
  -2   4  18        116.64        135.60        22.05 o
   0   4  18          3.96         25.19        16.50 o
   2   4  18         44.83         69.64        22.71 o
  -5   5  18        886.15        983.05        55.28 o
  -3   5  18       1031.79       1112.15        54.74 o
  -1   5  18        758.09        860.59        49.44 o
  -7   1  19        132.62        169.18        29.45 o
  -5   1  19        235.52        231.64        33.72 o
  -3   1  19        717.26        746.89        43.78 o
  -1   1  19        248.41        355.18        36.06 o
   1   1  19       1682.49       1819.00        55.24 o
   3   1  19        751.84        752.79        47.27 o
  -8   2  19       2355.30       2242.03        92.43 o
  -6   2  19       2278.53       2199.45        74.95 o
  -4   2  19       1346.87       1279.48        54.54 o
  -2   2  19       1976.44       1898.42        65.59 o
   0   2  19        939.61        866.74        46.78 o
   2   2  19         81.05        100.42        21.44 o
  -7   3  19         26.75         45.78        18.68 o
  -5   3  19       1551.64       1508.25        71.28 o
  -3   3  19       2997.13       3058.20        87.84 o
  -1   3  19       6216.26       6238.75       173.38 o
   1   3  19       4870.40       5056.81       134.29 o
  -4   4  19       5128.55       4901.84       120.02 o
  -2   4  19       3122.27       3032.63        88.60 o
   0   4  19       1592.37       1523.98        66.72 o
  -6   0  20      12553.61      12629.34       371.56 o
  -4   0  20       6921.78       6641.83       272.44 o
  -2   0  20      10166.13      10855.44       320.23 o
   0   0  20       4247.57       4288.01       199.56 o
   2   0  20        704.04        657.97        65.11 o
  -7   1  20        141.34        192.25        31.69 o
  -5   1  20        833.65       1048.59        66.26 o
  -3   1  20       2451.76       2671.40        80.93 o
  -1   1  20       5834.14       6170.28       132.82 o
   1   1  20       6640.37       6829.64       157.14 o
  -6   2  20       6590.38       6680.14       172.13 o
  -4   2  20       8629.50       8606.58       171.17 o
  -2   2  20       4012.21       4169.07       105.59 o
   0   2  20       2337.51       2596.04       124.24 o
  -5   3  20        480.96        521.12        42.98 o
  -3   3  20       1879.22       2107.43        73.20 o
  -1   3  20       2847.01       3071.05        88.97 o
  -5   1  21         31.66         32.40        19.50 o
  -3   1  21          0.12          0.63        19.52 o
  -1   1  21        570.57        643.51        44.50 o
  -4   2  21       1670.36       1669.55        65.71 o
  -2   2  21       2961.93       3021.45        89.73 o
                                                
